# Supplementary material for: Combination of SPH and SP80 prolongs the lifespan of Bacillus subtilis natto to enhance industrial menaquinone-7 biosynthesis
Source: Front Microbiol. 2025 Jun 4;16:1578160. doi: 10.3389/fmicb.2025.1578160 (PMC12174048; doi:10.3389/fmicb.2025.1578160)
Supplement: Supplementary file 2 [file Table_2.xlsx]

## Sheet: SPH+SP80 VS SP
Table S2. Genes significantly changed in the SPH+SP80 compared to SP
Gene ID	Gene Name	Gene Start	Gene End	Gene Strand	Gene Length	Gene Biotype	Expression SPH+SP80	Expression SP	SPH+SP80/SP	log2 Fold Change	p Value	padj	Gene Description
E0699_RS00005	ywaC	254	886	+	633	protein_coding	157.859	97.8402	1.61344	0.691577	0.212004	0.303964	GTP pyrophosphokinase YwaC
E0699_RS00010	ywaD	916	2283	-	1368	protein_coding	488.509	82.0725	5.95217	2.57279	2.13e-07	1.56e-06	aminopeptidase YwaD
E0699_RS00015	-	2439	3680	-	1242	protein_coding	48.0425	51.8293	0.926938	-0.115415	0.865576	0.901095	tyrosine--tRNA ligase
E0699_RS00020	ywaE	3931	4446	-	516	protein_coding	541.962	25.1052	21.5876	4.42669	1.45e-16	2.32e-15	tyrZ transcriptional regulator YwaE
E0699_RS00025	-	4597	5310	+	714	protein_coding	4.76655	32.3172	0.147493	-2.79846	0.0170796	0.0383905	TIGR02206 family membrane protein
E0699_RS00030	-	5421	6281	+	861	protein_coding	1629.49	1431.48	1.13833	0.186898	0.705166	0.772039	glycosyltransferase family 8 protein
E0699_RS00035	-	6334	7176	-	843	protein_coding	21.5829	57.0125	0.378564	-1.4055	0.0537307	0.0987879	PRD domain-containing protein
E0699_RS00040	sacX	7230	8609	-	1380	protein_coding	13.7488	95.0641	0.144627	-2.78775	0.000238819	0.000980634	SacY negative regulator SacX
E0699_RS00050	celB	11200	12522	+	1323	protein_coding	77.9468	103.1	0.75603	-0.40426	0.514884	0.609626	PTS cellobiose transporter subunit IIC
E0699_RS00055	-	12614	13291	+	678	protein_coding	15.0072	39.9919	0.375256	-1.4033	0.109278	0.176729	DUF2711 domain-containing protein
E0699_RS00060	glxA	13330	13710	-	381	protein_coding	101.119	65.6092	1.54122	0.622845	0.280718	0.380695	glyoxalase GlxA
E0699_RS00065	-	13831	15018	+	1188	protein_coding	1467.73	240.228	6.10973	2.61148	1.48e-07	1.12e-06	class I SAM-dependent rRNA methyltransferase
E0699_RS00070	-	15053	15250	-	198	protein_coding	0	21.0375	0	-5.22266	0.00250967	0.00756702	YwbE family protein
E0699_RS00075	-	15284	16486	-	1203	protein_coding	9.31277	41.9815	0.22183	-2.18503	0.0180134	0.0399355	MFS transporter
E0699_RS00080	-	16591	17268	-	678	protein_coding	76.9087	774.541	0.0992959	-3.33329	4.43e-09	3.97e-08	CidB/LrgB family autolysis modulator
E0699_RS00085	-	17250	17636	-	387	protein_coding	4.65639	68.4397	0.0680363	-3.89084	0.000254476	0.00103532	CidA/LrgA family holin-like protein
E0699_RS00090	-	17742	18647	+	906	protein_coding	272.57	51.6948	5.27268	2.39837	3.27e-06	2e-05	LysR family transcriptional regulator
E0699_RS00095	thiM	18655	19473	+	819	protein_coding	413.584	58.2176	7.10409	2.82926	7.35e-08	5.76e-07	hydroxyethylthiazole kinase
E0699_RS00100	thiE	19470	20138	+	669	protein_coding	435.103	178.441	2.43835	1.28587	0.00961522	0.0237256	thiamine phosphate synthase
E0699_RS00105	efeU	20295	21737	+	1443	protein_coding	52.4786	52.8911	0.9922	-0.0161108	0.981042	0.985894	ferrous ion permease EfeU
E0699_RS00110	efeM	21734	22891	+	1158	protein_coding	57.2451	43.5524	1.3144	0.388836	0.566698	0.654819	iron uptake system lipoprotein EfeM
E0699_RS00115	efeB	22910	24160	+	1251	protein_coding	1113.42	425.105	2.61917	1.38925	0.00511873	0.0139167	deferrochelatase/peroxidase EfeB
E0699_RS00120	-	24443	25045	+	603	protein_coding	6.3554	27.7411	0.229097	-2.15853	0.0522489	0.097065	DsbA family protein
E0699_RS00125	-	25075	26616	-	1542	protein_coding	484.921	197.809	2.45145	1.29416	0.0105514	0.0256661	cation acetate symporter
E0699_RS00130	-	26613	26921	-	309	protein_coding	24.2098	19.8841	1.21755	0.292276	0.722082	0.786881	DUF485 domain-containing protein
E0699_RS00135	slrA	27364	27522	-	159	protein_coding	170.68	174.154	0.980054	-0.0274305	0.96115	0.971887	transcriptional regulator SlrA
E0699_RS00140	slrC	27877	28548	+	672	protein_coding	1.58885	31.9467	0.0497343	-4.3802	0.00823002	0.0208393	transcriptional regulator SlrC
E0699_RS00145	-	28566	28949	+	384	protein_coding	0	6.75035	0	-3.58351	0.0875347	0.147483	GtrA family protein
E0699_RS00150	-	29027	30199	+	1173	protein_coding	48.9704	113.93	0.429829	-1.21803	0.0422067	0.0814089	galactokinase
E0699_RS00155	galT	30203	31744	+	1542	protein_coding	700.674	331.317	2.11481	1.08047	0.0289984	0.0592919	UDP-glucose--hexose-1-phosphate uridylyltransferase
E0699_RS00160	-	31815	32060	-	246	protein_coding	1367.34	319.827	4.27524	2.09638	9.95e-05	0.000448163	GlsB/YeaQ/YmgE family stress response membrane protein
E0699_RS00165	qoxA	32576	33541	+	966	protein_coding	172.553	2693.21	0.0640696	-3.96514	2.88e-13	3.81e-12	cytochrome aa3 quinol oxidase subunit II
E0699_RS00170	qoxB	33569	35518	+	1950	protein_coding	290.158	6162.06	0.0470877	-4.40875	3.24e-18	5.87e-17	cytochrome aa3 quinol oxidase subunit I
E0699_RS00175	qoxC	35532	36146	+	615	protein_coding	74.4386	2893.59	0.0257253	-5.27766	9.63e-22	2.01e-20	cytochrome aa3 quinol oxidase subunit III
E0699_RS00180	qoxD	36148	36522	+	375	protein_coding	44.6445	877.308	0.0508881	-4.29868	1.4e-12	1.73e-11	cytochrome aa3 quinol oxidase subunit IV
E0699_RS00185	ywcE	36564	36827	-	264	protein_coding	10034.3	36.4845	275.03	8.10589	4.58e-63	3.44e-61	spore morphogenesis/germination protein YwcE
E0699_RS00190	-	37056	38201	+	1146	protein_coding	347.67	111.334	3.12276	1.6417	0.00180405	0.00568927	GNAT family N-acetyltransferase
E0699_RS00195	rodA	38410	39591	+	1182	protein_coding	99.3094	120.681	0.822907	-0.280741	0.611171	0.692347	cell shape-determining peptidoglycan glycosyltransferase RodA
E0699_RS00200	nfsA	39697	40446	+	750	protein_coding	1133.96	966.579	1.17317	0.230718	0.653106	0.727236	oxygen-insensitive NADPH nitroreductase
E0699_RS00205	-	40620	41621	+	1002	protein_coding	1284.01	399.383	3.21498	1.68484	0.00053137	0.00197062	LLM class flavin-dependent oxidoreductase
E0699_RS00210	vpr	41659	44079	-	2421	protein_coding	914.85	200.806	4.55589	2.18717	7.97e-06	4.52e-05	serine protease Vpr
E0699_RS00215	-	44609	44911	+	303	protein_coding	863.583	43.0889	20.0419	4.32076	7.81e-15	1.14e-13	hypothetical protein
E0699_RS00225	-	45821	46591	-	771	protein_coding	39.1704	31.9479	1.22607	0.284144	0.71949	0.784271	formate/nitrite transporter family protein
E0699_RS00230	scrA	46893	48278	+	1386	protein_coding	32.0439	76.3775	0.419546	-1.25282	0.07385	0.128224	PTS system sucrose transporter subunit IIBC
E0699_RS00235	-	48275	49714	+	1440	protein_coding	57.2917	104.904	0.546135	-0.868751	0.197908	0.28706	sucrose-6-phosphate hydrolase
E0699_RS00240	-	49808	50056	+	249	protein_coding	23.0616	18.1706	1.26917	0.339238	0.680789	0.751181	hypothetical protein
E0699_RS00245	-	50147	50962	-	816	protein_coding	533.311	126.238	4.22465	2.07937	2.57e-05	0.000130665	bifunctional hydroxymethylpyrimidine kinase/phosphomethylpyrimidine kinase
E0699_RS00250	-	51154	51960	+	807	protein_coding	27.4977	38.93	0.706336	-0.502131	0.49738	0.593667	glycosyltransferase family 2 protein
E0699_RS00255	-	51974	52651	+	678	protein_coding	37.1409	68.1474	0.545008	-0.88179	0.214308	0.306605	uracil-DNA glycosylase
E0699_RS00260	-	52676	54046	-	1371	protein_coding	27.2773	53.306	0.511712	-0.963623	0.207574	0.298796	aldehyde dehydrogenase
E0699_RS00265	-	54214	54531	+	318	protein_coding	7.83408	31.2557	0.250645	-2.01653	0.0447119	0.0852502	YwdI family protein
E0699_RS00270	-	54551	55873	+	1323	protein_coding	30.3449	152.436	0.199066	-2.32401	0.000433122	0.00164769	hypothetical protein
E0699_RS00275	-	55935	56306	+	372	protein_coding	22.9514	85.5454	0.268295	-1.89686	0.00615752	0.0164269	DUF423 domain-containing protein
E0699_RS00280	gerQ	56350	56895	-	546	protein_coding	732.916	16.2273	45.1655	5.4881	1.26e-18	2.33e-17	spore coat protein GerQ
E0699_RS00290	spsA	57215	57985	+	771	protein_coding	5155.63	32.7328	157.507	7.29373	4.6e-42	1.85e-40	spore coat dTDP-glycosyltransferase SpsA
E0699_RS00295	-	57990	59414	+	1425	protein_coding	6889.7	46.8322	147.115	7.19654	1.19e-35	4.09e-34	CDP-glycerol glycerophosphotransferase family protein
E0699_RS00300	-	59435	60604	+	1170	protein_coding	1513.32	37.1714	40.712	5.34274	1.99e-22	4.38e-21	DegT/DnrJ/EryC1/StrS aminotransferase family protein
E0699_RS00305	-	60605	61474	+	870	protein_coding	3027.92	21.6829	139.645	7.11749	1.27e-36	4.61e-35	GNAT family N-acetyltransferase
E0699_RS00310	-	61474	62595	+	1122	protein_coding	11252.4	38.8817	289.401	8.1723	2.01e-51	1.15e-49	spore coat biosynthesis protein SpsE
E0699_RS00315	-	62588	63310	+	723	protein_coding	5268.09	15.1632	347.426	8.42708	1.25e-41	4.99e-40	spore coat polysaccharide biosynthesis protein SpsF
E0699_RS00320	-	63313	64332	+	1020	protein_coding	6718.78	38.6979	173.622	7.43583	1.11e-45	5.08e-44	spore coat polysaccharide biosynthesis protein SpsG
E0699_RS00325	-	64357	65097	+	741	protein_coding	5521.1	25.1504	219.523	7.771	1.55e-45	7.02e-44	NTP transferase domain-containing protein
E0699_RS00330	rfbB	65097	66044	+	948	protein_coding	8226.3	32.3168	254.552	7.98644	7.02e-49	3.63e-47	dTDP-glucose 4%2C6-dehydratase
E0699_RS00335	rfbD	66058	66909	+	852	protein_coding	13508.8	29.5438	457.245	8.83201	3.87e-65	3.21e-63	dTDP-4-dehydrorhamnose reductase
E0699_RS00340	-	66902	67357	+	456	protein_coding	13832.5	27.0018	512.282	8.9969	4.58e-75	5.52e-73	spore coat polysaccharide biosynthesis protein SpsL
E0699_RS00345	bslB	67681	68145	+	465	protein_coding	483.018	113.16	4.26847	2.09527	0.000106085	0.00047444	biofilm-surface layer protein BslB
E0699_RS00350	rocG	68323	69597	+	1275	protein_coding	12.2701	94.5899	0.129719	-2.94906	0.000436132	0.00165755	glutamate dehydrogenase
E0699_RS00355	pruA	69824	71371	+	1548	protein_coding	34.7809	192.391	0.180782	-2.46102	9.75e-05	0.000440676	L-glutamate gamma-semialdehyde dehydrogenase
E0699_RS00360	-	71445	73145	+	1701	protein_coding	10.7915	80.4468	0.134144	-2.90494	0.000575361	0.00211019	M20/M25/M40 family metallo-hydrolase
E0699_RS00365	-	73145	74557	+	1413	protein_coding	70.8838	96.2578	0.736396	-0.444631	0.48181	0.578201	amino acid permease
E0699_RS00370	-	74767	76005	+	1239	protein_coding	29.417	58.4831	0.503	-0.998511	0.190794	0.278568	MFS transporter
E0699_RS00375	bacA	76157	76771	+	615	protein_coding	0	4.76186	0	-3.08203	0.182675	1	prephenate decarboxylase
E0699_RS00380	bacB	76761	77468	+	708	protein_coding	19.9941	24.8739	0.803818	-0.320425	0.702196	0.770057	3-((4R)-4-hydroxycyclohexa-1%2C5-dien-1-yl)-2-oxopropanoate isomerase
E0699_RS00385	bacC	77471	78232	+	762	protein_coding	36.9206	25.7538	1.4336	0.515979	0.472812	0.569585	dihydroanticapsin 7-dehydrogenase
E0699_RS00390	bacD	78251	79669	+	1419	protein_coding	117.117	56.7788	2.06269	1.04213	0.0701017	0.122786	alanine--anticapsin ligase
E0699_RS00395	bacE	79666	80850	+	1185	protein_coding	30.6754	78.5974	0.390285	-1.35956	0.0510622	0.0952603	bacilysin exporter BacE
E0699_RS00400	bacF	80851	82065	+	1215	protein_coding	50.6694	74.0707	0.684068	-0.549659	0.379187	0.481755	transaminase BacF
E0699_RS00405	bacG	82081	82860	-	780	protein_coding	187.497	100.297	1.86942	0.904037	0.0917801	0.153468	NADPH-dependent reductase BacG
E0699_RS00410	-	82993	83757	-	765	protein_coding	998.58	4067.37	0.24551	-2.02579	0.000308805	0.001219	heme-dependent peroxidase
E0699_RS00415	pta	84027	84998	+	972	protein_coding	314.367	762.911	0.412063	-1.27892	0.0218568	0.047159	phosphate acetyltransferase
E0699_RS00420	cysL	85144	86043	+	900	protein_coding	15.2275	62.2333	0.244684	-2.02774	0.00968522	0.0238643	cysJI operon transcriptional regulator CysL
E0699_RS00425	ywfL	86092	86937	+	846	protein_coding	49.1907	71.5777	0.687235	-0.542654	0.381992	0.484238	octanoyl-[GcvH]:protein N-octanoyltransferase
E0699_RS00430	-	87106	87996	+	891	protein_coding	22.7311	101.396	0.224181	-2.15095	0.00207135	0.00640543	DMT family transporter
E0699_RS00435	rsfA	88140	88916	-	777	protein_coding	53.076	70.2328	0.755715	-0.4013	0.531396	0.623431	prespore-specific transcription regulator RsfA
E0699_RS00440	-	89131	89355	+	225	protein_coding	6.02491	21.5469	0.279618	-1.82422	0.0989327	0.163506	DUF1450 domain-containing protein
E0699_RS00445	-	89517	90818	+	1302	protein_coding	503.029	266.674	1.88631	0.91558	0.0670741	0.118315	HD domain-containing protein
E0699_RS00450	-	90854	91354	+	501	protein_coding	46.8943	74.4883	0.629553	-0.675367	0.32988	0.431073	YwgA family protein
E0699_RS00455	-	91466	91936	+	471	protein_coding	1.47869	6.8894	0.214632	-2.17597	0.265682	0.3649	Rrf2 family transcriptional regulator
E0699_RS00460	-	91936	93336	+	1401	protein_coding	58.173	129.093	0.450629	-1.15027	0.0504874	0.0942763	MFS transporter
E0699_RS00470	thrS	94181	96097	+	1917	protein_coding	197.36	160.428	1.23021	0.298028	0.604182	0.686579	threonine--tRNA ligase
E0699_RS00475	-	96217	96636	+	420	protein_coding	137.819	181.178	0.760682	-0.393961	0.469909	0.566822	MarR family transcriptional regulator
E0699_RS00480	-	96679	96867	-	189	protein_coding	4.65639	50.1254	0.0928947	-3.44167	0.00144012	0.0046901	4-oxalocrotonate tautomerase
E0699_RS00485	-	96976	97635	+	660	protein_coding	51.4406	62.796	0.819169	-0.292869	0.667787	0.73968	site-2 protease family protein
E0699_RS00490	-	97649	98167	+	519	protein_coding	74.9894	108.666	0.690091	-0.534326	0.352672	0.454374	hypothetical protein
E0699_RS00495	-	98306	98740	+	435	protein_coding	28.9763	19.5117	1.48507	0.570229	0.462152	0.559417	hypothetical protein
E0699_RS00500	-	98768	100843	-	2076	protein_coding	161.698	92.5566	1.74702	0.803681	0.187802	0.275207	penicillin-binding protein
E0699_RS00505	speE	101045	101875	+	831	protein_coding	21.5829	64.5516	0.334351	-1.58418	0.0281792	0.0579141	spermidine synthase
E0699_RS00510	speB	101936	102808	+	873	protein_coding	67.0451	99.2667	0.675404	-0.565478	0.35273	0.454374	agmatinase
E0699_RS00515	-	102743	103300	-	558	protein_coding	316.791	48.1312	6.58182	2.7156	9.05e-07	6.17e-06	YbaK/EbsC family protein
E0699_RS00525	rapF	103501	104646	-	1146	protein_coding	174.235	93.4499	1.86448	0.900682	0.10833	0.175541	response regulator aspartate phosphatase RapF
E0699_RS00535	-	104876	106231	+	1356	protein_coding	16232.8	78.4093	207.026	7.69116	1.79e-43	7.49e-42	YncE family protein
E0699_RS00540	-	106270	107646	+	1377	protein_coding	24838.7	83.1773	298.623	8.22064	2.05e-61	1.49e-59	YncE family protein
E0699_RS00545	albG	107652	108353	-	702	protein_coding	2448.92	240.414	10.1863	3.34899	1.33e-11	1.54e-10	antilisterial bacteriocin subtilosin biosynthesis protein AlbG
E0699_RS00550	-	108350	109630	-	1281	protein_coding	148.941	578.632	0.257401	-1.9582	0.000193515	0.000812743	insulinase family protein
E0699_RS00555	-	109635	110795	-	1161	protein_coding	118.706	636.623	0.186462	-2.42441	7.63e-06	4.33e-05	insulinase family protein
E0699_RS00560	albD	110785	112095	-	1311	protein_coding	494.094	1776.78	0.278083	-1.84644	0.000367809	0.00142786	antilisterial bacteriocin subtilosin biosynthesis protein AlbD
E0699_RS00565	-	112088	112807	-	720	protein_coding	199.877	979.771	0.204004	-2.29258	2.04e-05	0.000106109	ABC transporter ATP-binding protein
E0699_RS00570	albB	112804	112965	-	162	protein_coding	0	6.1972	0	-3.45353	0.112315	0.18082	antilisterial bacteriocin subtilosin biosynthesis protein AlbB
E0699_RS00575	albA	112978	114324	-	1347	protein_coding	4587.93	6500.74	0.705755	-0.502745	0.317125	0.417554	subtilosin maturase AlbA
E0699_RS00585	-	114458	114589	-	132	protein_coding	0	0.323689	0	0.803461	0.869549	1	subtilosin A family bacteriocin
E0699_RS00590	-	114902	115330	+	429	protein_coding	7.39344	30.5194	0.242253	-2.01563	0.0546932	0.100158	DUF1934 domain-containing protein
E0699_RS00595	-	115327	116997	+	1671	protein_coding	2504.95	1601.66	1.56397	0.645264	0.210532	0.302506	arginine--tRNA ligase
E0699_RS00600	narK	117133	118320	+	1188	protein_coding	22.0236	311.389	0.0707268	-3.83874	5.6e-08	4.43e-07	nitrate transporter NarK
E0699_RS00605	fnr	118419	119135	+	717	protein_coding	99.6398	159.437	0.624947	-0.678091	0.213639	0.305868	fumarate/nitrate reduction transcriptional regulator Fnr
E0699_RS00610	-	119167	119886	-	720	protein_coding	1.58885	74.16	0.0214246	-5.59534	0.000395123	0.00152056	YwiC-like family protein
E0699_RS00615	-	120030	120506	+	477	protein_coding	0	42.4933	0	-6.23583	0.000124698	0.000545795	Crp/Fnr family transcriptional regulator
E0699_RS00620	-	120702	124388	+	3687	protein_coding	75.5402	560.336	0.134812	-2.89328	7e-08	5.5e-07	nitrate reductase subunit alpha
E0699_RS00625	narH	124378	125841	+	1464	protein_coding	56.2071	356.109	0.157837	-2.67021	2.12e-05	0.000110199	nitrate reductase subunit beta
E0699_RS00630	narJ	125867	126421	+	555	protein_coding	7.83408	115.329	0.0679281	-3.90153	1.13e-05	6.2e-05	nitrate reductase molybdenum cofactor assembly chaperone
E0699_RS00635	narI	126418	127089	+	672	protein_coding	58.0629	439.857	0.132004	-2.92003	2.29e-07	1.67e-06	respiratory nitrate reductase subunit gamma
E0699_RS00645	cls	127568	129070	+	1503	protein_coding	155.783	271.608	0.573559	-0.80136	0.118671	0.18884	cardiolipin synthase
E0699_RS00655	-	130891	131415	+	525	protein_coding	228.807	58.2073	3.9309	1.97184	0.000698431	0.00250757	dihydrofolate reductase
E0699_RS00660	-	131457	131729	-	273	protein_coding	9.09245	45.2199	0.201072	-2.30561	0.0107927	0.0261003	hypothetical protein
E0699_RS00665	uvsE	131810	132772	-	963	protein_coding	72.7862	16.2266	4.48561	2.16486	0.191968	0.279974	UV DNA damage repair endonuclease UvsE
E0699_RS00670	cls	132785	133981	-	1197	protein_coding	106.309	34.8136	3.05366	1.6113	0.0291489	0.0594763	cardiolipin synthase
E0699_RS00675	-	134136	136253	+	2118	protein_coding	1707.21	253.507	6.73438	2.75121	1.4e-07	1.06e-06	4Fe-4S dicluster domain-containing protein
E0699_RS00680	acdA	136250	137389	+	1140	protein_coding	603.877	74.807	8.07246	3.01187	1.26e-07	9.6e-07	acyl-CoA dehydrogenase AcdA
E0699_RS00685	-	137572	138078	+	507	protein_coding	462.804	126.474	3.65929	1.87275	0.000301556	0.00119393	DNA-directed RNA polymerase subunit delta
E0699_RS00690	pyrG	138320	139927	+	1608	protein_coding	117.384	313.564	0.374354	-1.41605	0.0082702	0.0209144	CTP synthase (glutamine hydrolyzing)
E0699_RS00695	-	140009	140530	-	522	protein_coding	72.8497	127.761	0.570202	-0.807153	0.167445	0.250068	DUF2529 domain-containing protein
E0699_RS00700	spo0F	140696	141070	+	375	protein_coding	89.5094	84.5785	1.0583	0.0810763	0.893171	0.921632	sporulation initiation phosphotransferase Spo0F
E0699_RS00705	-	141251	142108	+	858	protein_coding	889.666	3091.08	0.287818	-1.79694	0.00108114	0.00366171	fructose-bisphosphate aldolase
E0699_RS00710	fsa	142228	142866	+	639	protein_coding	308.105	1678.69	0.183539	-2.44484	6.06e-06	3.52e-05	fructose-6-phosphate aldolase
E0699_RS00715	-	143244	144533	+	1290	protein_coding	467.651	157.863	2.96238	1.56641	0.00209592	0.00646635	UDP-N-acetylglucosamine 1-carboxyvinyltransferase
E0699_RS00720	glpX	144564	145529	+	966	protein_coding	694.475	323.685	2.14553	1.10136	0.0233649	0.0497099	class II fructose-bisphosphatase
E0699_RS00725	-	145744	145905	+	162	protein_coding	7.61376	11.0993	0.685969	-0.53372	0.654269	0.728124	hypothetical protein
E0699_RS00730	rho	145936	147219	+	1284	protein_coding	145.589	104.967	1.38699	0.474429	0.403069	0.504851	transcription termination factor Rho
E0699_RS00735	rpmE	147338	147538	+	201	protein_coding	790.882	409.043	1.93349	0.952071	0.164706	0.247089	50S ribosomal protein L31
E0699_RS00740	-	147627	148214	+	588	protein_coding	6.3554	69.6341	0.0912685	-3.49062	0.000388736	0.00149887	thymidine kinase
E0699_RS00745	malS	148453	150201	+	1749	protein_coding	21.3626	407.121	0.0524723	-4.24914	9.16e-11	9.63e-10	oxaloacetate-decarboxylating malate dehydrogenase
E0699_RS00750	-	150283	151242	+	960	protein_coding	27.718	103.396	0.268077	-1.90182	0.00430726	0.0120901	AEC family transporter
E0699_RS00755	racA	151275	151829	-	555	protein_coding	416.554	282.721	1.47338	0.560238	0.298148	0.397206	chromosome-anchoring protein RacA
E0699_RS00760	-	151951	152337	-	387	protein_coding	6.02491	21.0842	0.285755	-1.79344	0.106389	0.173367	VOC family protein
E0699_RS00765	prfA	152463	153533	+	1071	protein_coding	828.658	689.715	1.20145	0.265062	0.599421	0.682531	peptide chain release factor 1
E0699_RS00770	prmC	153535	154401	+	867	protein_coding	87.7002	99.7371	0.879313	-0.186913	0.741385	0.803204	peptide chain release factor N(5)-glutamine methyltransferase
E0699_RS00775	-	154461	154748	+	288	protein_coding	536.768	29.3607	18.2819	4.19172	7.55e-13	9.54e-12	hypothetical protein
E0699_RS00780	-	154765	155127	-	363	protein_coding	36.8104	37.6831	0.976841	-0.0355503	0.958966	0.970306	UPF0715 family protein
E0699_RS00785	spoIIR	155268	155942	+	675	protein_coding	89.8398	162.393	0.553225	-0.857117	0.135399	0.210169	stage II sporulation protein R
E0699_RS00790	-	156009	156452	+	444	protein_coding	23.0616	48.5047	0.475451	-1.07485	0.140706	0.216687	hypothetical protein
E0699_RS00795	-	156609	157649	+	1041	protein_coding	32.815	41.9359	0.782504	-0.363573	0.631709	0.710364	threonylcarbamoyl-AMP synthase
E0699_RS00800	-	157728	158285	+	558	protein_coding	7.5036	37.2177	0.201614	-2.2951	0.0228454	0.0487117	manganese efflux pump
E0699_RS00805	-	158361	158813	+	453	protein_coding	75.0996	26.3594	2.84906	1.51486	0.0220062	0.0473788	low molecular weight protein arginine phosphatase
E0699_RS00810	rpiB	158970	159419	+	450	protein_coding	134.154	94.6524	1.41733	0.501959	0.362469	0.464297	ribose 5-phosphate isomerase B
E0699_RS00815	-	159432	159974	+	543	protein_coding	609.796	338.501	1.80146	0.849291	0.103693	0.169962	TIGR01440 family protein
E0699_RS00820	glyA	160181	161428	+	1248	protein_coding	1448.18	704.371	2.05599	1.0399	0.0389871	0.0763074	serine hydroxymethyltransferase
E0699_RS00825	upp	161563	162192	+	630	protein_coding	298.322	214.143	1.3931	0.478211	0.348241	0.450047	uracil phosphoribosyltransferase
E0699_RS00830	-	162616	162999	+	384	protein_coding	42.615	122.681	0.347365	-1.52176	0.0153209	0.0351111	ATP synthase subunit I
E0699_RS00835	atpB	163007	163741	+	735	protein_coding	34.8911	84.8999	0.410967	-1.27725	0.0548111	0.100327	F0F1 ATP synthase subunit A
E0699_RS00840	atpE	163787	163999	+	213	protein_coding	7.5036	108.764	0.0689895	-3.83629	2.01e-05	0.000105147	F0F1 ATP synthase subunit C
E0699_RS00845	atpF	164162	164674	+	513	protein_coding	35.3317	378.181	0.0934255	-3.42124	3.29e-08	2.67e-07	F0F1 ATP synthase subunit B
E0699_RS00850	-	164671	165216	+	546	protein_coding	16.7062	210.681	0.0792961	-3.64929	2.43e-07	1.77e-06	F0F1 ATP synthase subunit delta
E0699_RS00855	atpA	165233	166741	+	1509	protein_coding	155.076	35.2794	4.39565	2.13462	0.000120618	0.000530851	F0F1 ATP synthase subunit alpha
E0699_RS00860	-	166818	167681	+	864	protein_coding	226.807	628.947	0.360614	-1.46933	0.0180176	0.0399355	F0F1 ATP synthase subunit gamma
E0699_RS00865	atpD	167707	169128	+	1422	protein_coding	1464.9	1526.29	0.959778	-0.058882	0.915082	0.937441	F0F1 ATP synthase subunit beta
E0699_RS00870	-	169152	169550	+	399	protein_coding	597.945	514.119	1.16305	0.21882	0.70798	0.774481	F0F1 ATP synthase subunit epsilon
E0699_RS00875	-	169584	170057	-	474	protein_coding	374.744	51.6929	7.24942	2.85603	5.43e-08	4.32e-07	hypothetical protein
E0699_RS00880	-	170227	170457	+	231	protein_coding	38.179	15.9067	2.40018	1.26605	0.0857351	0.145003	DUF1146 domain-containing protein
E0699_RS00885	-	170592	171332	+	741	protein_coding	55.1055	95.0653	0.579659	-0.786736	0.188082	0.275517	YwmB family TATA-box binding protein
E0699_RS00890	murA	171366	172676	+	1311	protein_coding	19595.5	1854.56	10.5661	3.40146	1.79e-11	2.02e-10	UDP-N-acetylglucosamine 1-carboxyvinyltransferase
E0699_RS00895	spoIID	172872	173903	+	1032	protein_coding	640.471	88.5459	7.23321	2.85398	8.52e-09	7.43e-08	stage II sporulation protein D
E0699_RS00900	-	174289	174972	+	684	protein_coding	44.8648	432.204	0.103805	-3.27303	1.43e-08	1.21e-07	VWA domain-containing protein
E0699_RS00905	-	175103	175243	+	141	protein_coding	1.58885	1.34111	1.18473	0.218749	0.932511	1	hypothetical protein
E0699_RS00910	-	175296	175970	+	675	protein_coding	61.1304	925.193	0.0660731	-3.9187	4.08e-13	5.29e-12	VWA domain-containing protein
E0699_RS00915	-	176065	176226	+	162	protein_coding	16.8164	69.4065	0.242288	-2.04334	0.0062666	0.0166399	hypothetical protein
E0699_RS00920	fdhD	176459	177247	+	789	protein_coding	24.6505	38.3749	0.642358	-0.643659	0.397948	0.0307917	formate dehydrogenase accessory sulfurtransferase FdhD
E0699_RS00925	moaA	177263	178288	+	1026	protein_coding	557.207	938.102	0.593973	-0.751651	0.152561	0.231927	GTP 3'%2C8-cyclase MoaA
E0699_RS00930	rapB	178480	179613	+	1134	protein_coding	16.8164	68.1991	0.246577	-2.01921	0.00736239	0.0190542	response regulator aspartate phosphatase RapB
E0699_RS00935	-	179748	180248	+	501	protein_coding	4.65639	63.2457	0.0736237	-3.77943	0.000557135	0.00205851	hypothetical protein
E0699_RS00940	csbD	180321	180509	+	189	protein_coding	0	29.6373	0	-5.71708	0.000633261	0.00229697	stress response protein CsbD
E0699_RS00945	-	180807	180989	+	183	protein_coding	5.91475	14.7005	0.402351	-1.29477	0.331193	0.432506	hypothetical protein
E0699_RS00955	ureA	181553	181870	+	318	protein_coding	1.47869	3.9762	0.371884	-1.38686	0.52002	0.614064	urease subunit gamma
E0699_RS00960	ureB	181867	182241	+	375	protein_coding	4.65639	14.1481	0.329118	-1.61709	0.202238	0.29217	urease subunit beta
E0699_RS00965	ureC	182238	183947	+	1710	protein_coding	292.407	112.995	2.5878	1.36989	0.0147369	0.0340075	urease subunit alpha
E0699_RS00970	-	184082	184483	+	402	protein_coding	134.264	50.8682	2.63945	1.40129	0.0199021	0.0435073	Rrf2 family transcriptional regulator
E0699_RS00975	-	184551	185192	+	642	protein_coding	155.076	35.2794	4.39565	2.13462	0.000120618	0.000530851	NAD(P)-dependent oxidoreductase
E0699_RS00980	-	185227	185610	-	384	protein_coding	3.1777	23.8553	0.133207	-2.94862	0.0322041	0.0644568	hypothetical protein
E0699_RS00985	mta	185755	186528	+	774	protein_coding	54.0674	134.552	0.401832	-1.31905	0.0272261	0.0561448	transcriptional activator Mta
E0699_RS00990	cls	186549	187997	-	1449	protein_coding	1085	220.246	4.92631	2.30066	2.44e-06	1.55e-05	cardiolipin synthase
E0699_RS00995	-	188239	188676	+	438	protein_coding	483.035	194.526	2.48314	1.31177	0.00768921	0.0197355	DUF5392 family protein
E0699_RS01000	-	188758	190536	-	1779	protein_coding	11026.6	144.536	76.2896	6.25285	6.91e-39	2.57e-37	NTP transferase domain-containing protein
E0699_RS01005	-	190743	191261	-	519	protein_coding	114.757	138.596	0.827996	-0.270926	0.650095	0.725505	hypothetical protein
E0699_RS01010	-	191258	191749	-	492	protein_coding	82.493	33.7563	2.44378	1.29178	0.0352125	0.0697767	N-acetyltransferase
E0699_RS01015	spoIIQ	191890	192762	+	873	protein_coding	659.77	124.34	5.30619	2.40832	1.15e-06	7.69e-06	stage II sporulation protein spoIIQ
E0699_RS01020	-	192873	193295	+	423	protein_coding	21.0321	32.8749	0.639762	-0.634547	0.436454	0.536874	VanZ family protein
E0699_RS01025	-	193336	193917	-	582	protein_coding	71.4812	82.7207	0.864127	-0.208491	0.725116	0.789109	undecaprenyl-diphosphatase
E0699_RS01030	-	194100	194450	-	351	protein_coding	57.2917	51.7419	1.10726	0.152369	0.819367	0.86635	P-II family nitrogen regulator
E0699_RS01035	-	194462	195676	-	1215	protein_coding	150.64	218.438	0.689622	-0.536675	0.303891	0.403198	ammonium transporter
E0699_RS01040	-	195958	196422	+	465	protein_coding	0	75.3142	0	-7.06271	1.03e-05	5.69e-05	hypothetical protein
E0699_RS01045	-	196606	197175	+	570	protein_coding	14.0793	36.1095	0.389906	-1.37436	0.119633	0.190144	hydrolase
E0699_RS01050	-	197175	198533	+	1359	protein_coding	51.5973	106.938	0.482496	-1.04916	0.107678	0.174769	MFS transporter
E0699_RS01055	pucI	198714	200186	+	1473	protein_coding	4.54622	72.6752	0.0625553	-3.98918	0.000293634	0.00117189	allantoin permease
E0699_RS01060	-	200292	201698	+	1407	protein_coding	73.6209	783.212	0.0939986	-3.41153	4.74e-10	4.69e-09	DUF1565 domain-containing protein
E0699_RS01065	-	201780	202970	-	1191	protein_coding	146.911	160.455	0.915591	-0.126675	0.810642	0.859643	MFS transporter
E0699_RS01070	-	202992	203405	-	414	protein_coding	29.5272	17.062	1.73058	0.78471	0.326161	0.427478	MarR family transcriptional regulator
E0699_RS01075	-	203630	203740	+	111	protein_coding	1.58885	10.4029	0.152732	-2.75839	0.133927	0.208452	protein usd
E0699_RS01080	spoIIID	203755	204036	+	282	protein_coding	58.1094	8.09069	7.18226	2.84103	0.00137278	0.00448914	sporulation transcriptional regulator SpoIIID
E0699_RS01085	mbl	204202	205203	+	1002	protein_coding	442.242	428.764	1.03144	0.0456893	0.933676	0.9513	cell shape-determining protein Mbl
E0699_RS01090	flhO	205366	206178	+	813	protein_coding	39.6576	63.207	0.627424	-0.67098	0.302204	0.401359	flagellar hook-basal body complex protein FlhO
E0699_RS01095	flhP	206211	207020	+	810	protein_coding	72.9599	88.5957	0.823515	-0.277323	0.639415	0.716195	flagellar hook-basal body complex protein FlhP
E0699_RS01100	rapD	207043	208107	-	1065	protein_coding	122.701	359.863	0.340967	-1.55224	0.00430585	0.0120901	aspartate phosphatase RapD
E0699_RS01105	fabZ	208299	208724	+	426	protein_coding	9.31277	29.964	0.310799	-1.69561	0.0748165	0.129732	3-hydroxyacyl-ACP dehydratase FabZ
E0699_RS01110	mscL	208797	209192	+	396	protein_coding	13.9692	42.4894	0.328768	-1.61589	0.0582475	0.105025	large conductance mechanosensitive channel protein MscL
E0699_RS01115	-	209240	210109	-	870	protein_coding	168.935	56.4073	2.99491	1.58027	0.00470466	0.013031	response regulator
E0699_RS01120	-	210098	210349	+	252	protein_coding	6.24523	9.19928	0.678883	-0.578694	0.670935	0.741903	hypothetical protein
E0699_RS01125	-	210345	210728	+	384	protein_coding	7.61376	15.8113	0.481538	-1.05441	0.347802	0.449771	class A sortase
E0699_RS01130	-	210868	211278	-	411	protein_coding	430.76	504.198	0.854348	-0.226583	0.668433	0.740164	hypothetical protein
E0699_RS01140	ssb	211912	212253	+	342	protein_coding	52.9658	98.167	0.539548	-0.885238	0.156181	0.236349	single-stranded DNA-binding protein
E0699_RS01145	glcR	212477	213253	+	777	protein_coding	57.0248	47.0237	1.21268	0.27534	0.66406	0.73655	transcriptional regulator GlcR
E0699_RS01150	-	213259	214116	+	858	protein_coding	106.923	504.789	0.211817	-2.2381	4.08e-05	0.00019946	Cof-type HAD-IIB family hydrolase
E0699_RS01160	-	214242	217010	-	2769	protein_coding	1071.58	790.412	1.35572	0.439013	0.374332	0.476651	DEAD/DEAH box helicase
E0699_RS01165	-	216997	218607	-	1611	protein_coding	158.474	348.152	0.455186	-1.13611	0.0298055	0.0604134	SWIM zinc finger family protein
E0699_RS01170	-	218811	218954	+	144	protein_coding	538.234	21.6875	24.8177	4.63787	5.13e-19	9.64e-18	hypothetical protein
E0699_RS01175	tkmA	219188	219934	+	747	protein_coding	35.0013	106.359	0.329086	-1.59919	0.0153079	0.0351015	protein-tyrosine kinase activator TkmA
E0699_RS01180	ptkA	219924	220640	+	717	protein_coding	36.8104	82.7268	0.444964	-1.16796	0.0727069	0.126515	tyrosine-protein kinase PtkA
E0699_RS01185	-	220689	221453	+	765	protein_coding	83.5946	40.2297	2.07793	1.05365	0.0919395	0.153605	tyrosine-protein phosphatase
E0699_RS01190	uglF	221648	222970	+	1323	protein_coding	1109.52	204.974	5.41299	2.43619	2.91e-07	2.1e-06	UDP-glucose 6-dehydrogenase UglF
E0699_RS01200	-	224016	224153	+	138	protein_coding	0	32.0391	0	-5.83062	0.000532365	0.00197247	hypothetical protein
E0699_RS01205	-	224343	224765	+	423	protein_coding	21.1423	172.947	0.122247	-3.02178	1.33e-05	7.19e-05	DUF5082 family protein
E0699_RS01210	-	224775	225035	+	261	protein_coding	4.65639	44.2071	0.105331	-3.2599	0.0029129	0.00860051	YwqI/YxiC family protein
E0699_RS01215	-	225054	226865	+	1812	protein_coding	265.397	1222.01	0.217181	-2.20312	1.5e-05	8.02e-05	ribonuclease YeeF family protein
E0699_RS01220	-	226873	227391	+	519	protein_coding	29.3068	67.9279	0.43144	-1.21589	0.0757649	0.131205	hypothetical protein
E0699_RS01225	-	227405	227614	+	210	protein_coding	1.58885	79.978	0.0198661	-5.70424	0.000403156	0.00154848	hypothetical protein
E0699_RS01235	-	228747	229100	+	354	protein_coding	11.0118	17.1061	0.643734	-0.655151	0.537213	0.627851	hypothetical protein
E0699_RS01245	-	230020	230901	-	882	protein_coding	30.8957	29.2684	1.0556	0.0731613	0.920989	0.94083	LysR family transcriptional regulator
E0699_RS01250	-	231024	231569	+	546	protein_coding	22.7311	17.9381	1.2672	0.341492	0.696228	0.764143	flavodoxin family protein
E0699_RS01255	-	231566	231787	+	222	protein_coding	1.47869	13.8232	0.106971	-3.18204	0.0771391	0.133237	hypothetical protein
E0699_RS01260	chrA	231815	232351	-	537	protein_coding	638.081	87.3408	7.30565	2.86761	8.86e-08	6.92e-07	chromate resistance efflux protein ChrA
E0699_RS01265	chrB	232348	232941	-	594	protein_coding	968.731	30.1023	32.1813	5.00892	1.75e-21	3.61e-20	chromate efflux transporter subunit ChrB
E0699_RS01270	chrS	232955	233431	-	477	protein_coding	1340.96	23.4891	57.0886	5.83406	4.66e-29	1.32e-27	chromate efflux transcriptional regulator ChrS
E0699_RS01275	ggt	233645	235222	+	1578	protein_coding	738.759	178.282	4.14377	2.04986	0.000122982	0.000539468	gamma-glutamyltransferase
E0699_RS01280	-	235227	235562	-	336	protein_coding	5312.72	1329.2	3.99693	1.99901	0.00011075	0.000493418	DUF4181 domain-containing protein
E0699_RS01285	-	235740	236357	-	618	protein_coding	678.006	278.8	2.43187	1.28215	0.0160506	0.0365103	flavin reductase family protein
E0699_RS01290	-	236531	237154	-	624	protein_coding	816062	21.1765	38536.2	15.2306	3.23e-215	6.44e-212	spore gernimation protein GerQ
E0699_RS01295	cotH	237296	238384	+	1089	protein_coding	138.573	62.2758	2.22515	1.15437	0.082448	0.140578	spore coat protein CotH
E0699_RS01300	-	238513	239640	+	1128	protein_coding	598.229	57.8384	10.3431	3.36896	1.21e-08	1.03e-07	hypothetical protein
E0699_RS01305	-	239700	240377	+	678	protein_coding	162.783	17.7994	9.14539	3.188	2.73e-06	1.71e-05	DUF2642 domain-containing protein
E0699_RS01310	-	240434	241762	-	1329	protein_coding	11629.1	45.2149	257.196	8.0024	4.57e-48	2.31e-46	arsenic transporter
E0699_RS01315	alsR	241973	242881	-	909	protein_coding	30.455	32.596	0.934317	-0.0972659	0.89527	0.923319	LysR family transcriptional regulator
E0699_RS01320	alsS	243039	244751	+	1713	protein_coding	366.91	16515.7	0.0222158	-5.49286	4.97e-27	1.29e-25	acetolactate synthase AlsS
E0699_RS01325	budA	244813	245580	+	768	protein_coding	241.628	10695.4	0.0225918	-5.46872	1.99e-27	5.24e-26	acetolactate decarboxylase
E0699_RS01330	-	245678	246205	+	528	protein_coding	266.105	199.577	1.33335	0.415628	0.414086	0.516214	NAD(P)H-dependent oxidoreductase
E0699_RS01335	-	246245	246541	-	297	protein_coding	41.7973	20.7123	2.018	1.00434	0.189653	0.277297	DUF3892 domain-containing protein
E0699_RS01340	cwlS	246697	247233	-	537	protein_coding	287.026	279.582	1.02663	0.0387066	0.940604	0.955964	SH3 domain-containing protein
E0699_RS01345	rbsB	247315	248232	-	918	protein_coding	247.92	30.932	8.01499	3.00011	2.72e-08	2.23e-07	ribose ABC transporter substrate-binding protein RbsB
E0699_RS01350	rbsC	248245	249213	-	969	protein_coding	116.456	40.9633	2.84294	1.50426	0.0129819	0.0305055	ribose ABC transporter permease
E0699_RS01355	rbsA	249215	250696	-	1482	protein_coding	173.748	83.1731	2.08899	1.06167	0.0736272	0.127948	ribose ABC transporter ATP-binding protein RbsA
E0699_RS01360	rbsD	250712	251107	-	396	protein_coding	27.6078	9.43218	2.92698	1.54467	0.0643266	0.114279	D-ribose pyranase
E0699_RS01365	rbsK	251104	251985	-	882	protein_coding	304.3	60.2946	5.04689	2.33411	1.16e-05	6.32e-05	ribokinase
E0699_RS01370	-	251978	252967	-	990	protein_coding	32.0439	47.485	0.674822	-0.566628	0.415926	0.517859	LacI family transcriptional regulator
E0699_RS01380	pgsB	253749	254930	+	1182	protein_coding	13.5285	849.872	0.0159183	-5.95583	5.44e-17	8.89e-16	poly-gamma-glutamate synthase PgsB
E0699_RS01385	pgsC	254945	255394	+	450	protein_coding	1.47869	117.398	0.0125956	-6.26166	5.24e-05	0.000251845	capsular polyglutamate amide ligase/translocase PgsC
E0699_RS01390	pgsA	255413	256555	+	1143	protein_coding	4.54622	1406.4	0.00323252	-8.2599	1.73e-17	2.96e-16	capsular polyglutamate synthetase
E0699_RS01395	edmS	256570	256737	+	168	protein_coding	1.47869	11.3755	0.129989	-2.89558	0.111153	0.179213	extrachromosomal elements maintenance protein EdmS
E0699_RS01400	pgdS	256878	258119	+	1242	protein_coding	15.6682	98.021	0.159845	-2.66247	0.000595542	0.0021722	gamma-DL-glutamyl hydrolase
E0699_RS01405	-	258153	259013	-	861	protein_coding	15.2275	151.955	0.100211	-3.31342	6.87e-06	3.92e-05	Cof-type HAD-IIB family hydrolase
E0699_RS01410	-	259161	260147	-	987	protein_coding	513.49	312.197	1.64476	0.718202	0.185922	0.273156	LCP family protein
E0699_RS01420	-	261832	262956	-	1125	protein_coding	10.5711	43.5957	0.242481	-2.03634	0.0313454	0.0629279	Ger(x)C family spore germination protein
E0699_RS01425	-	262953	264059	-	1107	protein_coding	11.8295	60.6118	0.195168	-2.35062	0.228418	0.322277	GerAB/ArcD/ProY family transporter
E0699_RS01430	-	264065	265516	-	1452	protein_coding	35.0013	34.7224	1.00803	0.0120898	0.986663	0.988649	spore germination protein
E0699_RS01435	manA	265786	266736	+	951	protein_coding	252.64	249.729	1.01166	0.0157617	0.975456	0.982113	mannose-6-phosphate isomerase%2C class I
E0699_RS01440	lytD	266866	269508	+	2643	protein_coding	44.6445	877.308	0.0508881	-4.29868	1.4e-12	1.12e-09	beta-N-acetylglucosaminidase LytD
E0699_RS01445	-	269537	270700	-	1164	protein_coding	493.339	393.482	1.25378	0.326188	0.533927	0.625664	polyglycerol phosphate assembly/export protein
E0699_RS01450	-	270720	271502	-	783	protein_coding	289.403	364.672	0.793599	-0.334233	0.543623	0.633855	WecB/TagA/CpsF family glycosyltransferase
E0699_RS01455	tagD	271865	272254	+	390	protein_coding	118.422	308.454	0.383922	-1.37878	0.0206415	0.0449754	glycerol-3-phosphate cytidylyltransferase
E0699_RS01460	-	272398	274533	+	2136	protein_coding	1294.56	786.854	1.64524	0.718365	0.141022	0.216952	CDP-glycerol glycerophosphotransferase family protein
E0699_RS01465	-	274845	277421	+	2577	protein_coding	2049.08	897.225	2.2838	1.19148	0.013534	0.0316534	glycosyltransferase
E0699_RS01480	-	279123	279950	+	828	protein_coding	107.033	433.626	0.246833	-2.0176	0.00026812	0.00108308	ABC transporter permease
E0699_RS01485	tagH	279971	280882	+	912	protein_coding	280.671	1242.18	0.22595	-2.14532	3.42e-05	0.000170697	teichoic acids export ABC transporter ATP-binding subunit TagH
E0699_RS01495	galU	282120	282998	-	879	protein_coding	112.177	1262.26	0.0888698	-3.48956	5.22e-10	5.13e-09	UTP--glucose-1-phosphate uridylyltransferase GalU
E0699_RS01500	wecB	283328	284470	+	1143	protein_coding	489.124	92.806	5.27039	2.39818	3.52e-06	2.14e-05	UDP-N-acetylglucosamine 2-epimerase (non-hydrolyzing)
E0699_RS01505	-	284599	284846	-	248	protein_coding	6.3554	110.864	0.0573261	-4.14075	0.0138755	0.0323763	transposase
E0699_RS01510	-	284847	285228	-	382	protein_coding	1.47869	2.86647	0.515857	-0.917428	0.6891	1	tyrosine-type recombinase/integrase
E0699_RS01520	-	285875	286624	-	750	protein_coding	21.3626	96.7335	0.22084	-2.17606	0.00164676	0.00525563	hypothetical protein
E0699_RS01525	-	286897	287259	+	363	protein_coding	1553.69	2675.93	0.580618	-0.784271	0.630023	0.709111	hypothetical protein
E0699_RS01530	-	287310	287558	-	249	protein_coding	0	27.0454	0	-5.58659	0.00112102	0.00378714	hypothetical protein
E0699_RS01540	mutL	288668	290551	-	1884	protein_coding	1210.97	691.092	1.75225	0.809328	0.100112	0.165112	DNA mismatch repair endonuclease MutL
E0699_RS01545	mutS	290567	293143	-	2577	protein_coding	708.618	806.053	0.879121	-0.185998	0.713703	0.779244	DNA mismatch repair protein MutS
E0699_RS01550	cotE	293276	293821	-	546	protein_coding	1134.55	29.4963	38.4642	5.26214	2e-13	2.7e-12	outer spore coat protein CotE
E0699_RS01555	ricA	294083	294514	-	432	protein_coding	2560.21	1950.11	1.31286	0.392794	0.424659	0.525938	RicAFT regulatory complex protein RicA
E0699_RS01560	miaB	294516	296045	-	1530	protein_coding	1161.95	2084.78	0.55735	-0.843362	0.105043	0.171446	tRNA (N6-isopentenyl adenosine(37)-C2)-methylthiotransferase MiaB
E0699_RS01565	-	296193	297371	-	1179	protein_coding	1909.99	110.001	17.3635	4.11798	9.32e-15	1.35e-13	glycine C-acetyltransferase
E0699_RS01570	tdh	297384	298427	-	1044	protein_coding	426.243	124.241	3.43078	1.77919	0.00129071	0.0042663	L-threonine 3-dehydrogenase
E0699_RS01575	spoVS	298692	298952	-	261	protein_coding	117.494	97.3809	1.20654	0.272054	0.621037	0.701728	stage V sporulation protein SpoVS
E0699_RS01580	ymdB	299152	299946	-	795	protein_coding	218.74	107.323	2.03815	1.02586	0.0681941	0.119972	2'%2C3'-cyclic-nucleotide 2'-phosphodiesterase
E0699_RS01585	rny	300015	301577	-	1563	protein_coding	48648.2	8298.84	5.86205	2.55142	5e-07	3.53e-06	ribonuclease Y
E0699_RS01590	-	301853	303028	-	1176	protein_coding	6.02491	74.0753	0.0813349	-3.60218	0.000172006	0.000728057	serine hydrolase
E0699_RS01595	recA	303195	304241	-	1047	protein_coding	3962.21	2035.65	1.94641	0.960822	0.0555486	0.101351	recombinase RecA
E0699_RS01600	-	304414	305664	-	1251	protein_coding	222.121	920.553	0.241291	-2.05102	6.35e-05	0.000299689	competence/damage-inducible protein A
E0699_RS01605	pgsA	305682	306263	-	582	protein_coding	21.6931	256.136	0.0846935	-3.56944	1.02e-07	7.94e-07	CDP-diacylglycerol--glycerol-3-phosphate 3-phosphatidyltransferase
E0699_RS01610	rodZ	306313	307227	-	915	protein_coding	292.14	1831.26	0.15953	-2.64901	5.73e-07	4.02e-06	cell shape determination protein RodZ
E0699_RS01615	-	307246	308037	-	792	protein_coding	22.7311	182.198	0.12476	-2.99499	1.23e-05	6.68e-05	YmfK family protein
E0699_RS01620	-	308167	308424	-	258	protein_coding	23614.1	20.9015	1129.78	10.1454	4.76e-64	3.79e-62	DUF3243 domain-containing protein
E0699_RS01625	efpI	308505	309233	-	729	protein_coding	68.1468	38.8833	1.7526	0.803951	0.226691	0.3203	EF-P-5 aminopentanone reductase
E0699_RS01630	-	309288	310574	-	1287	protein_coding	829.586	462.148	1.79506	0.844424	0.0916284	0.153278	insulinase family protein
E0699_RS01635	-	310571	311851	-	1281	protein_coding	359.673	148.39	2.42383	1.27764	0.0131006	0.0307663	insulinase family protein
E0699_RS01640	bcbE	312031	313263	-	1233	protein_coding	280.057	83.5864	3.3505	1.74333	0.00580726	0.0156031	bacillibactin exporter BcbE
E0699_RS01645	-	313381	314106	-	726	protein_coding	213.029	134.15	1.58799	0.667979	0.212084	0.303969	GntR family transcriptional regulator
E0699_RS01650	spoIIIE	314250	316613	-	2364	protein_coding	488.886	806.538	0.606155	-0.722181	0.136379	0.211525	DNA translocase SpoIIIE
E0699_RS01655	tepJ	316744	316956	-	213	protein_coding	2.95737	1.61806	1.82773	0.877852	0.676798	1	TepA modulator TepJ
E0699_RS01660	tepA	316953	317690	-	738	protein_coding	22.9514	20.0656	1.14382	0.190738	0.817892	0.865019	translocation-enhancing protein TepA
E0699_RS01665	-	317806	319473	-	1668	protein_coding	1159.1	1359.93	0.85233	-0.230516	0.650532	0.72564	ribonuclease J
E0699_RS01670	dapA	319651	320523	-	873	protein_coding	9853.79	897.848	10.9749	3.4563	2.53e-12	3.07e-11	4-hydroxy-tetrahydrodipicolinate synthase
E0699_RS01675	dapG	320554	321768	-	1215	protein_coding	6379	451.925	14.1152	3.81946	3.9e-15	5.79e-14	aspartate kinase
E0699_RS01680	asd	321860	322900	-	1041	protein_coding	27530.6	689.501	39.9283	5.31959	2.55e-25	6.19e-24	aspartate-semialdehyde dehydrogenase
E0699_RS01685	dpaB	323026	323628	-	603	protein_coding	6774.99	23.1171	293.072	8.18875	3.87e-57	2.45e-55	dipicolinate synthase subunit B
E0699_RS01690	dpaA	323631	324524	-	894	protein_coding	20789.4	24.0867	863.107	9.74534	2.06e-67	1.82e-65	dipicolinic acid synthetase subunit A
E0699_RS01695	-	324710	324967	-	258	protein_coding	172.693	8.59901	20.0829	4.31612	3.88e-09	3.51e-08	YlmC/YmxH family sporulation protein
E0699_RS01700	-	325045	326274	-	1230	protein_coding	127.578	159.622	0.799252	-0.323785	0.545964	0.636213	insulinase family protein
E0699_RS01705	-	326314	327273	-	960	protein_coding	19.8839	79.4769	0.250185	-1.99925	0.00679188	0.0178916	polysaccharide deacetylase family protein
E0699_RS01710	pnp	327390	329507	-	2118	protein_coding	3393.88	2685.16	1.26394	0.337937	0.489967	0.586753	polyribonucleotide nucleotidyltransferase
E0699_RS01715	rpsO	329680	329949	-	270	protein_coding	1353.1	4811.67	0.281212	-1.82991	0.00699292	0.0182641	30S ribosomal protein S15
E0699_RS01720	ribF	330106	331056	-	951	protein_coding	78.4976	231.449	0.339157	-1.56089	0.0073612	0.0190542	bifunctional riboflavin kinase/FAD synthetase
E0699_RS01725	truB	331075	332004	-	930	protein_coding	9.31277	53.1765	0.175129	-2.52462	0.00441111	0.0123381	tRNA pseudouridine(55) synthase TruB
E0699_RS01730	rbfA	332086	332439	-	354	protein_coding	865.515	422.205	2.04999	1.03612	0.046069	0.0872945	30S ribosome-binding factor RbfA
E0699_RS01735	-	332456	332734	-	279	protein_coding	202.741	73.5275	2.75735	1.46367	0.0127406	0.0300418	DUF503 domain-containing protein
E0699_RS01740	infB	332731	334881	-	2151	protein_coding	10932.5	3917.97	2.79034	1.48048	0.00295061	0.00869252	translation initiation factor IF-2
E0699_RS01745	-	334901	335203	-	303	protein_coding	28.2688	13.5949	2.07936	1.04898	0.236762	0.332051	YlxQ family RNA-binding protein
E0699_RS01750	rulR	335205	335480	-	276	protein_coding	9.31277	14.7974	0.629353	-0.675087	0.522183	0.615876	glucose-induced regulator RulR
E0699_RS01755	nusA	335494	336609	-	1116	protein_coding	335.116	864.311	0.387726	-1.3662	0.0123608	0.0293229	transcription termination/antitermination protein NusA
E0699_RS01760	rimP	336644	337114	-	471	protein_coding	112.287	171.19	0.655921	-0.605643	0.293419	0.392045	ribosome maturation factor RimP
E0699_RS01765	-	337444	341757	-	4314	protein_coding	1748.32	2425.34	0.720858	-0.472166	0.33598	0.437609	PolC-type DNA polymerase III
E0699_RS01770	proS	341866	343560	-	1695	protein_coding	3320.16	2088.09	1.59005	0.669088	0.176608	0.261304	proline--tRNA ligase
E0699_RS01775	rseP	343593	344861	-	1269	protein_coding	618.651	804.478	0.769009	-0.378759	0.444611	0.544219	RIP metalloprotease RseP
E0699_RS01780	dxr	344868	346019	-	1152	protein_coding	10.5711	37.8195	0.279515	-1.83014	0.0460553	0.0872945	1-deoxy-D-xylulose-5-phosphate reductoisomerase
E0699_RS01785	-	346081	346890	-	810	protein_coding	13.9692	128.318	0.108864	-3.21014	1.82e-05	9.58e-05	phosphatidate cytidylyltransferase
E0699_RS01790	-	346894	347676	-	783	protein_coding	54.1776	176.645	0.306704	-1.70877	0.00487048	0.0133787	isoprenyl transferase
E0699_RS01795	frr	347807	348364	-	558	protein_coding	28.9763	227.188	0.127544	-2.96777	2.74e-06	1.71e-05	ribosome recycling factor
E0699_RS01800	skfA	348366	349088	-	723	protein_coding	23.3921	98.3562	0.23783	-2.08222	0.00374629	0.0107504	UMP kinase
E0699_RS01805	-	349234	350115	-	882	protein_coding	267.426	1027.19	0.260349	-1.94169	0.000360449	0.00140288	elongation factor Ts
E0699_RS01810	rpsB	350217	350957	-	741	protein_coding	1000.53	4057.85	0.246568	-2.01976	0.000118083	0.000521419	30S ribosomal protein S2
E0699_RS01815	swrB	351101	351604	-	504	protein_coding	26.5698	45.963	0.578068	-0.800085	0.294937	0.393809	swarming motility protein SwrB
E0699_RS01820	sigD	351633	352397	-	765	protein_coding	85.6707	42.2167	2.02931	1.0217	0.0846184	0.143786	RNA polymerase sigma-28 factor SigD
E0699_RS01825	-	352420	352920	-	501	protein_coding	7.83408	43.0916	0.181801	-2.48081	0.0104312	0.0254424	chemotaxis protein CheD
E0699_RS01835	-	353566	354036	-	471	protein_coding	24.9809	61.5476	0.40588	-1.31033	0.0798406	0.137113	chemotaxis protein CheW
E0699_RS01840	-	354058	356076	-	2019	protein_coding	51.1101	166.259	0.307413	-1.7068	0.00680387	0.0179113	chemotaxis protein CheA
E0699_RS01845	-	356082	357155	-	1074	protein_coding	4.65639	29.2653	0.159109	-2.66741	0.0227114	0.0484777	chemotaxis response regulator protein-glutamate methylesterase
E0699_RS01850	-	357157	358053	-	897	protein_coding	8.98228	55.6193	0.161496	-2.61257	0.00472908	0.0130714	MinD/ParA family protein
E0699_RS01855	flhF	358044	359144	-	1101	protein_coding	10.5711	37.8195	0.279515	-1.83014	0.0460553	0.0872945	flagellar biosynthesis protein FlhF
E0699_RS01860	flhA	359144	361177	-	2034	protein_coding	8.98228	122.752	0.0731742	-3.75198	1.3e-05	7.02e-05	flagellar biosynthesis protein FlhA
E0699_RS01865	flhB	361210	362292	-	1083	protein_coding	1.58885	36.619	0.0433887	-4.57645	0.00483642	0.0132943	flagellar biosynthesis protein FlhB
E0699_RS01870	fliR	362292	363071	-	780	protein_coding	3.06754	33.4752	0.0916362	-3.4505	0.00689223	0.0180845	flagellar type III secretion system protein FliR
E0699_RS01875	fliQ	363079	363348	-	270	protein_coding	0	3.65213	0	-2.70045	0.283403	1	flagellar biosynthesis protein FliQ
E0699_RS01880	fliP	363363	364028	-	666	protein_coding	0	10.82	0	-4.26194	0.0245654	0.0517145	flagellar type III secretion system pore protein FliP
E0699_RS01885	fliZ	364021	364680	-	660	protein_coding	0	23.0719	0	-5.35576	0.00174626	0.00553329	flagella biosynthesis regulatory protein FliZ
E0699_RS01890	cheY	364695	365057	-	363	protein_coding	0	20.5751	0	-5.1906	0.00273289	0.00814755	chemotaxis protein CheY
E0699_RS01895	fliY	365083	366219	-	1137	protein_coding	5.91475	39.7122	0.14894	-2.71892	0.0145965	0.0337423	flagellar motor switch phosphatase FliY
E0699_RS01900	fliM	366209	367207	-	999	protein_coding	7.5036	67.5077	0.111152	-3.14974	0.000569374	0.00209729	flagellar motor switch protein FliM
E0699_RS01905	fliL	367241	367663	-	423	protein_coding	0	12.1132	0	-4.42762	0.0181611	0.0401834	flagellar basal body-associated protein FliL
E0699_RS01910	swrD	367660	367875	-	216	protein_coding	0	1.57209	0	-1.47978	0.655721	1	swarming motility protein SwrD
E0699_RS01915	flgG	367915	368709	-	795	protein_coding	1.58885	77.7194	0.0204434	-5.66301	0.000334891	0.00131545	flagellar basal body rod protein FlgG
E0699_RS01920	flgD	368731	369153	-	423	protein_coding	1.47869	23.2558	0.0635836	-3.92967	0.0200256	0.0437292	flagellar hook assembly protein FlgD
E0699_RS01925	-	369150	370613	-	1464	protein_coding	2.95737	109.722	0.0269532	-5.17005	1.31e-05	7.08e-05	flagellar hook-length control protein FliK
E0699_RS01930	pbsX	370626	371240	-	615	protein_coding	0	35.0032	0	-5.95578	0.00029742	0.00118581	MotE family protein
E0699_RS01935	fliJ	371252	371695	-	444	protein_coding	3.06754	7.81488	0.392525	-1.34795	0.384788	0.486234	flagellar biosynthesis chaperone FliJ
E0699_RS01940	fliI	371698	373014	-	1317	protein_coding	15.3377	87.5205	0.175247	-2.5148	0.00120545	0.00402795	flagellar protein export ATPase FliI
E0699_RS01945	fliH	373011	373772	-	762	protein_coding	7.83408	34.3099	0.228333	-2.14996	0.0291874	0.0594856	flagellar assembly protein FliH
E0699_RS01950	fliG	373756	374772	-	1017	protein_coding	23.0616	130.34	0.176935	-2.50178	0.000214937	0.000894559	flagellar motor switch protein FliG
E0699_RS01960	fliE	376428	376748	-	321	protein_coding	0	24.6	0	-5.44643	0.00133252	0.0043863	flagellar hook-basal body complex protein FliE
E0699_RS01965	flgC	376759	377211	-	453	protein_coding	1.58885	48.6449	0.0326622	-4.98503	0.00177622	0.00561929	flagellar basal body rod protein FlgC
E0699_RS01970	flgB	377211	377600	-	390	protein_coding	6.3554	41.8459	0.151876	-2.75319	0.00803936	0.0204252	flagellar basal body rod protein FlgB
E0699_RS01975	codY	377980	378759	-	780	protein_coding	149.805	1464.47	0.102293	-3.28688	4.34e-09	3.9e-08	GTP-sensing pleiotropic transcriptional regulator CodY
E0699_RS01980	hslU	378799	380202	-	1404	protein_coding	187.056	1129.44	0.165618	-2.59277	1.18e-06	7.86e-06	HslU--HslV peptidase ATPase subunit
E0699_RS01985	clpQ	380219	380764	-	546	protein_coding	35.3317	27.2347	1.29731	0.374154	0.599671	0.682541	ATP-dependent protease subunit ClpQ
E0699_RS01990	xerC	380777	381691	-	915	protein_coding	46.3435	86.0074	0.538832	-0.895254	0.155141	0.235131	tyrosine recombinase XerC
E0699_RS01995	trmFO	381759	383066	-	1308	protein_coding	59.2111	143.475	0.412694	-1.27374	0.031669	0.0635454	FADH(2)-oxidizing methylenetetrahydrofolate--tRNA-(uracil(54)-C(5))-methyltransferase TrmFO
E0699_RS02000	topA	383142	385217	-	2076	protein_coding	455.978	791.841	0.575846	-0.796571	0.111745	0.180048	type I DNA topoisomerase
E0699_RS02005	dprA	385405	386298	-	894	protein_coding	23.1718	77.3574	0.299542	-1.74463	0.0127469	0.0300418	DNA-protecting protein DprA
E0699_RS02010	sucD	386359	387261	-	903	protein_coding	257.012	1007.48	0.255104	-1.97056	9.56e-05	0.000433377	succinate--CoA ligase subunit alpha
E0699_RS02015	sucC	387290	388447	-	1158	protein_coding	192.594	758.093	0.25405	-1.9763	0.000112112	0.000498375	ADP-forming succinate--CoA ligase subunit beta
E0699_RS02020	-	388620	388901	-	282	protein_coding	0	5.36251	0	-3.25479	0.152519	1	FlhB-like flagellar biosynthesis protein
E0699_RS02025	-	388898	390628	-	1731	protein_coding	188.552	91.6468	2.05737	1.03961	0.0571624	0.10349	hypothetical protein
E0699_RS02030	rnhB	390660	391427	-	768	protein_coding	40.3186	60.3348	0.668248	-0.588259	0.405253	0.506789	ribonuclease HII
E0699_RS02035	ylqF	391498	392346	-	849	protein_coding	138.149	317.359	0.435309	-1.20002	0.0237284	0.0503518	ribosome biogenesis GTPase YlqF
E0699_RS02040	rplS	392489	392836	-	348	protein_coding	4512.82	22829.3	0.197677	-2.33868	0.000241219	0.00098845	50S ribosomal protein L19
E0699_RS02045	trmD	392976	393707	-	732	protein_coding	48.9704	125.034	0.391657	-1.35158	0.0234778	0.0498997	tRNA (guanosine(37)-N1)-methyltransferase TrmD
E0699_RS02050	rimM	393704	394228	-	525	protein_coding	1.47869	23.4883	0.0629542	-3.94271	0.0187586	0.0413937	ribosome maturation factor RimM
E0699_RS02055	-	394233	394619	-	387	protein_coding	4.54622	15.2118	0.298861	-1.73431	0.166106	0.248816	hypothetical protein
E0699_RS02060	-	394741	394986	-	246	protein_coding	18.1849	20.4414	0.88961	-0.15828	0.865238	0.900979	KH domain-containing protein
E0699_RS02065	rpsP	394986	395258	-	273	protein_coding	156.114	177.858	0.877746	-0.187074	0.745921	0.80668	30S ribosomal protein S16
E0699_RS02070	ffh	395364	396704	-	1341	protein_coding	1148.3	1216.46	0.943967	-0.0831123	0.866159	0.901413	signal recognition particle protein
E0699_RS02075	-	396718	397050	-	333	protein_coding	288.615	223.215	1.29299	0.371638	0.482437	0.57878	putative DNA-binding protein
E0699_RS02080	-	397228	397713	+	486	protein_coding	18.6255	64.5976	0.288332	-1.80271	0.01651	0.0373208	hypothetical protein
E0699_RS02085	ftsY	397749	398738	-	990	protein_coding	278.705	351.071	0.793871	-0.332668	0.515843	0.610399	signal recognition particle-docking protein FtsY
E0699_RS02090	smc	398758	402318	-	3561	protein_coding	749.25	490.733	1.5268	0.610376	0.199031	0.288374	chromosome segregation protein SMC
E0699_RS02095	rncS	402419	403168	-	750	protein_coding	81.8956	110.984	0.737908	-0.439931	0.467422	0.564165	ribonuclease III
E0699_RS02100	acpP	403308	403541	-	234	protein_coding	11.9397	63.353	0.188462	-2.38667	0.00572009	0.015394	acyl carrier protein
E0699_RS02105	fabG	403625	404365	-	741	protein_coding	64.575	164.254	0.393141	-1.34051	0.0422812	0.0814736	3-oxoacyl-[acyl-carrier-protein] reductase
E0699_RS02110	fabD	404358	405311	-	954	protein_coding	15.3377	68.2505	0.224726	-2.15435	0.00475283	0.0131098	ACP S-malonyltransferase
E0699_RS02115	plsX	405330	406331	-	1002	protein_coding	139.848	82.5866	1.69335	0.760007	0.16731	0.249989	phosphate acyltransferase PlsX
E0699_RS02120	fapR	406345	406911	-	567	protein_coding	166.355	69.6425	2.38869	1.2586	0.0270654	0.0559427	transcription factor FapR
E0699_RS02125	recG	407020	409068	-	2049	protein_coding	1045.56	556.61	1.87844	0.909516	0.0650721	0.115295	ATP-dependent DNA helicase RecG
E0699_RS02130	sdaAA	409046	409948	-	903	protein_coding	582.421	412.532	1.41182	0.498271	0.341111	0.442988	L-serine ammonia-lyase%2C iron-sulfur-dependent%2C subunit alpha
E0699_RS02135	sdaAB	409974	410636	-	663	protein_coding	156.444	157.826	0.991245	-0.0122047	0.982138	0.985978	L-serine ammonia-lyase%2C iron-sulfur-dependent%2C subunit beta
E0699_RS02140	-	410775	412436	-	1662	protein_coding	1599.68	623.795	2.56443	1.3587	0.0047503	0.0131098	DAK2 domain-containing protein
E0699_RS02145	-	412452	412814	-	363	protein_coding	19.4433	27.7897	0.699656	-0.502546	0.560062	0.648845	Asp23/Gls24 family envelope stress response protein
E0699_RS02150	-	413091	413279	+	189	protein_coding	80.2432	216.984	0.369812	-1.43138	0.0242133	0.0511085	50S ribosomal protein L28
E0699_RS02155	-	413352	413432	-	81	protein_coding	1.47869	4.25277	0.347699	-1.48997	0.504576	0.600815	stage V sporulation protein SpoVM
E0699_RS02160	-	413504	414148	-	645	protein_coding	77.2392	33.199	2.32655	1.2152	0.0518537	0.0963995	thiamine diphosphokinase
E0699_RS02165	-	414221	414874	-	654	protein_coding	205.699	244.299	0.841995	-0.249028	0.652121	0.726749	ribulose-phosphate 3-epimerase
E0699_RS02170	rsgA	414879	415775	-	897	protein_coding	466.282	402.493	1.15849	0.21195	0.684987	0.754717	ribosome small subunit-dependent GTPase A
E0699_RS02175	prkC	415790	417736	-	1947	protein_coding	790.56	770.99	1.02538	0.0361045	0.941668	0.956802	serine/threonine protein kinase PrkC
E0699_RS02180	prpC	417730	418494	-	765	protein_coding	202.237	199.623	1.0131	0.0190959	0.970463	0.98006	protein-serine/threonine phosphatase PrpC
E0699_RS02185	rlmN	418501	419592	-	1092	protein_coding	612.202	393.714	1.55494	0.636977	0.216322	0.308821	23S rRNA (adenine(2503)-C(2))-methyltransferase RlmN
E0699_RS02190	rsmB	419596	420939	-	1344	protein_coding	775.176	248.92	3.11415	1.63897	0.001188	0.00398634	16S rRNA (cytosine(967)-C(5))-methyltransferase RsmB
E0699_RS02195	-	420926	421879	-	954	protein_coding	609.308	310.097	1.9649	0.974354	0.0560085	0.102097	methionyl-tRNA formyltransferase
E0699_RS02200	-	421884	422381	-	498	protein_coding	64.9691	32.1816	2.01883	1.00971	0.119075	0.189332	peptide deformylase
E0699_RS02205	priA	422393	424810	-	2418	protein_coding	875.964	406.865	2.15296	1.10618	0.0221936	0.0476535	primosomal protein N'
E0699_RS02210	coaBC	424807	426027	-	1221	protein_coding	233.243	196.06	1.18965	0.250581	0.623192	0.703364	bifunctional phosphopantothenoylcysteine decarboxylase/phosphopantothenate--cysteine ligase CoaBC
E0699_RS02215	-	426108	426311	-	204	protein_coding	21.9134	14.938	1.46696	0.55046	0.567342	0.655189	DNA-directed RNA polymerase subunit omega
E0699_RS02220	gmk	426315	426929	-	615	protein_coding	942.162	277.637	3.3935	1.76278	0.000783395	0.00276865	guanylate kinase
E0699_RS02225	remA	426937	427206	-	270	protein_coding	52.3684	60.3007	0.868454	-0.203957	0.753073	0.81177	extracellular matrix/biofilm regulator RemA
E0699_RS02230	-	427283	428158	-	876	protein_coding	1164	213.085	5.46261	2.44992	1.41e-06	9.16e-06	YicC family protein
E0699_RS02235	-	428241	430913	-	2673	protein_coding	183.832	167.413	1.09807	0.134072	0.810303	0.859643	calcium-translocating P-type ATPase%2C SERCA-type
E0699_RS02240	-	431029	432747	+	1719	protein_coding	311.787	551.964	0.564868	-0.82351	0.118753	0.188895	fibronectin/fibrinogen-binding protein
E0699_RS02245	-	432787	433275	-	489	protein_coding	80.4635	55.8105	1.44173	0.53037	0.380389	0.48282	bifunctional precorrin-2 dehydrogenase/sirohydrochlorin ferrochelatase
E0699_RS02250	-	433256	434041	-	786	protein_coding	139.141	54.4238	2.55662	1.35268	0.0179743	0.0399061	sirohydrochlorin chelatase
E0699_RS02255	cobA	434044	434817	-	774	protein_coding	103.966	77.3969	1.34328	0.424703	0.470915	0.56752	uroporphyrinogen-III C-methyltransferase
E0699_RS02260	cysC	434916	435509	-	594	protein_coding	56.5842	17.4302	3.24634	1.69372	0.0158134	0.0360531	adenylyl-sulfate kinase
E0699_RS02265	sat	435522	436670	-	1149	protein_coding	49.7881	51.5968	0.964947	-0.0484702	0.945484	0.959944	sulfate adenylyltransferase
E0699_RS02270	cysP	436719	437783	-	1065	protein_coding	53.737	129.979	0.413428	-1.27519	0.0295859	0.0601227	sulfate permease
E0699_RS02275	-	437795	438496	-	702	protein_coding	114.096	94.8374	1.20307	0.26856	0.631712	0.710364	phosphoadenylyl-sulfate reductase
E0699_RS02280	-	438908	439558	-	651	protein_coding	49.0806	12.7147	3.86016	1.94273	0.00710748	0.018539	orotate phosphoribosyltransferase
E0699_RS02285	pyrF	439537	440256	-	720	protein_coding	11.1219	17.614	0.631425	-0.68635	0.54782	0.637629	orotidine-5'-phosphate decarboxylase
E0699_RS02290	-	440225	441160	-	936	protein_coding	20.2144	20.4809	0.986988	-0.0304928	0.972804	0.981677	dihydroorotate dehydrogenase
E0699_RS02295	pyrK	441160	441930	-	771	protein_coding	12.2701	32.0387	0.382979	-1.38873	0.13323	0.207533	dihydroorotate oxidase B electron transfer subunit
E0699_RS02300	carB	441927	445142	-	3216	protein_coding	127.358	91.5871	1.39057	0.473632	0.433652	0.534087	carbamoyl-phosphate synthase (glutamine-hydrolyzing) large subunit
E0699_RS02305	carA	445127	446221	-	1095	protein_coding	35.3317	34.5359	1.02304	0.0284058	0.969593	0.979432	glutamine-hydrolyzing carbamoyl-phosphate synthase small subunit
E0699_RS02310	-	446218	447504	-	1287	protein_coding	7.5036	41.2376	0.18196	-2.44419	0.0181543	0.0401834	dihydroorotase
E0699_RS02315	-	447488	448402	-	915	protein_coding	4.76655	30.8385	0.154565	-2.73068	0.0195605	0.0428807	aspartate carbamoyltransferase catalytic subunit
E0699_RS02320	-	448547	449851	-	1305	protein_coding	121.002	111.292	1.08725	0.12008	0.826906	0.872006	uracil permease
E0699_RS02325	pyrR	450025	450570	-	546	protein_coding	205.415	118.287	1.73657	0.796986	0.135205	0.20995	bifunctional pyrimidine operon transcriptional regulator/uracil phosphoribosyltransferase
E0699_RS02330	-	450753	451664	-	912	protein_coding	62.4989	132.436	0.471917	-1.08099	0.0669422	0.11824	RluA family pseudouridine synthase
E0699_RS02335	lspA	451666	452124	-	459	protein_coding	6.02491	14.2875	0.421691	-1.23293	0.294841	0.393809	lipoprotein signal peptidase
E0699_RS02340	ylyA	452227	452601	-	375	protein_coding	88.1874	9.15407	9.63368	3.25739	2.54e-06	1.6e-05	sporulation-related RNA polymerase-binding protein YlyA
E0699_RS02345	ileS	452745	455510	-	2766	protein_coding	926.303	608.068	1.52335	0.607182	0.211128	0.302927	isoleucine--tRNA ligase
E0699_RS02350	divIVA	455851	456345	-	495	protein_coding	261.999	799.254	0.327804	-1.60889	0.00361303	0.0104054	septum site-determining protein DivIVA
E0699_RS02355	-	456439	457212	-	774	protein_coding	27.9383	74.214	0.376456	-1.41672	0.0410868	0.0795957	RNA-binding protein
E0699_RS02360	-	457273	457545	-	273	protein_coding	282.167	106.036	2.66105	1.41251	0.0102586	0.0250674	YggT family protein
E0699_RS02365	-	457552	458007	-	456	protein_coding	463.105	128.876	3.59342	1.84549	0.000416595	0.00159395	cell division protein SepF
E0699_RS02370	-	458004	458696	-	693	protein_coding	1101.58	233.711	4.71342	2.23728	7.64e-06	4.33e-05	YggS family pyridoxal phosphate-dependent enzyme
E0699_RS02375	pgeF	458703	459539	-	837	protein_coding	662.338	266.12	2.48887	1.3154	0.0101472	0.0248258	peptidoglycan editing factor PgeF
E0699_RS02380	-	459701	459946	-	246	protein_coding	69.4517	34.6313	2.00546	1.0065	0.131312	0.205426	YlmC/YmxH family sporulation protein
E0699_RS02385	-	460029	461309	-	1281	protein_coding	20.3246	176.89	0.114899	-3.13559	1.96e-05	0.00010286	acetylornithine deacetylase
E0699_RS02390	-	461511	462305	-	795	protein_coding	4.65639	40.2232	0.115764	-3.12626	0.00539146	0.0145884	ABC transporter ATP-binding protein
E0699_RS02395	sigG	462453	463235	-	783	protein_coding	369.236	33.1955	11.123	3.47167	1.77e-09	1.65e-08	RNA polymerase sporulation sigma factor SigG
E0699_RS02400	sigE	463375	464094	-	720	protein_coding	36.2596	51.3187	0.706558	-0.497697	0.500336	0.596658	RNA polymerase sporulation sigma factor SigE
E0699_RS02405	spoIIGA	464157	465086	-	930	protein_coding	23.8793	82.6648	0.288869	-1.77969	0.0262769	0.0546248	sigma-E processing peptidase SpoIIGA
E0699_RS02410	-	465281	469582	-	4302	protein_coding	7358.33	3532.02	2.08332	1.05888	0.0235017	0.0499238	bacillopeptidase F
E0699_RS02415	ftsZ	469885	471033	-	1149	protein_coding	3002.79	16.2741	184.513	7.52197	1.18e-25	0.3719	cell division protein FtsZ
E0699_RS02420	ftsA	471069	472391	-	1323	protein_coding	451.856	585.844	0.77129	-0.374448	0.454431	0.55284	cell division protein FtsA
E0699_RS02425	-	472565	472930	-	366	protein_coding	6.13507	27.9702	0.219343	-2.19308	0.046428	0.0879328	small basic family protein
E0699_RS02430	-	472948	473655	-	708	protein_coding	89.1789	105.616	0.844369	-0.244372	0.67049	0.741626	DUF881 domain-containing protein
E0699_RS02435	-	473678	474373	-	696	protein_coding	48.0425	70.237	0.684006	-0.552602	0.390862	0.492503	DUF881 domain-containing protein
E0699_RS02440	divIB	474370	475161	-	792	protein_coding	129.103	210.873	0.612233	-0.705518	0.227129	0.320686	cell division protein DivIB
E0699_RS02445	murB	475291	476202	-	912	protein_coding	1285.14	293.542	4.37804	2.13056	1.21e-05	6.57e-05	UDP-N-acetylmuramate dehydrogenase
E0699_RS02450	murG	476234	477325	-	1092	protein_coding	1081.45	234.019	4.62122	2.20845	3.16e-06	1.94e-05	undecaprenyldiphospho-muramoylpentapeptide beta-N-acetylglucosaminyltransferase
E0699_RS02455	spoVE	477446	478546	-	1101	protein_coding	178.137	158.694	1.12252	0.166426	0.748328	0.808624	stage V sporulation protein E
E0699_RS02460	-	478607	479962	-	1356	protein_coding	162.8	722.825	0.225227	-2.15086	4.77e-05	0.000231503	UDP-N-acetylmuramoyl-L-alanine--D-glutamate ligase
E0699_RS02465	-	479963	480937	-	975	protein_coding	50.8897	552.099	0.092175	-3.44222	4.54e-09	4.06e-08	phospho-N-acetylmuramoyl-pentapeptide-transferase
E0699_RS02470	-	481049	482533	-	1485	protein_coding	27.3875	458.218	0.0597696	-4.05976	9.75e-11	1.02e-09	UDP-N-acetylmuramoyl-L-alanyl-D-glutamate--2%2C6-diaminopimelate ligase
E0699_RS02475	-	482709	484649	-	1941	protein_coding	24.5403	90.3877	0.2715	-1.88299	0.00783815	0.0200124	stage V sporulation protein D
E0699_RS02480	-	484766	486916	-	2151	protein_coding	1166.16	413.726	2.81867	1.49496	0.00392866	0.0112091	penicillin-binding protein
E0699_RS02485	ftsL	486913	487266	-	354	protein_coding	1369.3	17.1521	79.8327	6.31071	6.91e-22	0.00010286	cell division protein FtsL
E0699_RS02490	rsmH	487306	488241	-	936	protein_coding	660.024	105.476	6.25757	2.6461	1.17e-07	9.02e-07	16S rRNA (cytosine(1402)-N(4))-methyltransferase RsmH
E0699_RS02495	mraZ	488311	488742	-	432	protein_coding	856.521	156.021	5.48979	2.45719	1.21e-06	8.02e-06	division/cell wall cluster transcriptional repressor MraZ
E0699_RS02500	bshC	488868	490487	-	1620	protein_coding	70.4432	252.479	0.279006	-1.8412	0.000961532	0.00330154	bacillithiol biosynthesis cysteine-adding enzyme BshC
E0699_RS02505	-	490558	491454	-	897	protein_coding	22.621	53.8683	0.41993	-1.24262	0.0959231	0.159259	2-dehydropantoate 2-reductase
E0699_RS02510	-	491614	492096	+	483	protein_coding	3126.43	126.655	24.6847	4.62619	3.16e-22	6.77e-21	N-acetyltransferase
E0699_RS02515	gerR	492153	492734	-	582	protein_coding	193.081	77.8588	2.47989	1.30973	0.0223665	0.0479472	sporulation specific transcriptional regulator GerR
E0699_RS02520	rpmF	492880	493059	-	180	protein_coding	102.093	101.372	1.00711	0.0149261	0.98338	0.9866	50S ribosomal protein L32
E0699_RS02525	-	493081	493599	-	519	protein_coding	204.911	293.143	0.699012	-0.514902	0.369314	0.471562	DUF177 domain-containing protein
E0699_RS02530	-	493627	493812	+	186	protein_coding	3.06754	3.9762	0.771474	-0.379635	0.826656	0.872006	hypothetical protein
E0699_RS02535	-	493809	495056	+	1248	protein_coding	42.8353	131.875	0.324819	-1.62157	0.00708614	0.0184955	nucleotidyltransferase
E0699_RS02540	-	495073	496098	-	1026	protein_coding	135.192	132.617	1.01941	0.0274411	0.959233	0.970306	PDZ domain-containing protein
E0699_RS02545	-	496100	496882	-	783	protein_coding	50.4491	52.0166	0.969865	-0.0443186	0.944663	0.9596	patatin family protein
E0699_RS02550	spoVV	497063	498289	+	1227	protein_coding	18.5154	68.886	0.268783	-1.9019	0.0163182	0.0369922	dipicolinic acid transporter SpoVV
E0699_RS02555	coaD	498300	498785	-	486	protein_coding	20.4347	70.9809	0.28789	-1.81079	0.0216453	0.0468042	pantetheine-phosphate adenylyltransferase
E0699_RS02560	rsmD	498790	499344	-	555	protein_coding	12.2701	44.3864	0.27644	-1.85729	0.0287389	0.0588822	16S rRNA (guanine(966)-N(2))-methyltransferase RsmD
E0699_RS02565	-	499667	499939	-	273	protein_coding	13.859	33.2913	0.416295	-1.26861	0.134918	0.209668	YlbG family protein
E0699_RS02570	ricF	499994	500443	-	450	protein_coding	1600.99	390.338	4.10154	2.03648	4.89e-05	0.000237167	competence/sporulation regulator complex protein RicF
E0699_RS02575	-	500559	500798	-	240	protein_coding	336.658	5.0392	66.8078	6.0326	2.75e-22	5.92e-21	hypothetical protein
E0699_RS02580	-	500814	501212	-	399	protein_coding	1481.57	20.3449	72.8229	6.18529	2.48e-36	8.68e-35	hypothetical protein
E0699_RS02585	-	501444	502484	-	1041	protein_coding	72.693	188.187	0.38628	-1.37577	0.0166422	0.0375344	CAP domain-containing protein
E0699_RS02590	-	502568	503014	-	447	protein_coding	13.859	32.2731	0.429428	-1.22445	0.153048	0.232402	CBS domain-containing protein
E0699_RS02595	-	503154	503516	+	363	protein_coding	1119.31	312.087	3.58654	1.84325	0.00189429	0.0059269	hypothetical protein
E0699_RS02600	ctaG	503548	504441	-	894	protein_coding	278.311	137.282	2.02729	1.02028	0.0497212	0.0930199	cytochrome c oxidase assembly factor CtaG
E0699_RS02605	ctaF	504469	504801	-	333	protein_coding	252.64	249.729	1.01166	0.0157617	0.975456	0.982113	cytochrome c oxidase subunit IVB
E0699_RS02610	ctaE	504804	505427	-	624	protein_coding	195.992	129.96	1.5081	0.59147	0.311798	0.411768	cytochrome (ubi)quinol oxidase subunit III
E0699_RS02615	ctaD	505427	507295	-	1869	protein_coding	1460.96	1455.59	1.00369	0.00554038	0.991067	0.992313	cytochrome c oxidase subunit I
E0699_RS02620	ctaC	507328	508398	-	1071	protein_coding	282.167	106.036	2.66105	1.41251	0.0102586	0.0250674	cytochrome c oxidase subunit II
E0699_RS02625	-	508638	509555	-	918	protein_coding	889.522	1361.3	0.653437	-0.613734	0.242281	0.337887	protoheme IX farnesyltransferase
E0699_RS02630	ctaA	509910	510830	+	921	protein_coding	350.36	382.295	0.916465	-0.125757	0.81178	0.860154	heme A synthase CtaA
E0699_RS02635	pyc	511238	514684	-	3447	protein_coding	6057.95	3235.19	1.87252	0.904986	0.0572866	0.103668	pyruvate carboxylase
E0699_RS02640	ftsW	514759	515970	-	1212	protein_coding	82.6667	298.764	0.276695	-1.85831	0.00239197	0.0072616	cell division protein FtsW
E0699_RS02645	-	516176	516457	-	282	protein_coding	30.2347	55.1244	0.548482	-0.858354	0.25555	0.353545	YlaN family protein
E0699_RS02650	glsA	516555	517484	-	930	protein_coding	24.32	40.4094	0.601839	-0.730255	0.336837	0.438208	glutaminase A
E0699_RS02655	-	517587	518072	+	486	protein_coding	64.6386	332.762	0.194248	-2.36546	3.51e-05	0.00017417	hypothetical protein
E0699_RS02660	-	518076	519404	-	1329	protein_coding	76.8451	101.488	0.757186	-0.397579	0.534941	0.626283	PhoH family protein
E0699_RS02665	-	519559	520188	+	630	protein_coding	229.891	36.2463	6.34249	2.66135	9.73e-06	5.4e-05	YhcN/YlaJ family sporulation lipoprotein
E0699_RS02670	-	520271	520480	+	210	protein_coding	4.54622	19.7895	0.22973	-2.11292	0.0792165	0.13637	YlaI family protein
E0699_RS02675	-	520536	520853	-	318	protein_coding	124.557	345.066	0.360966	-1.46787	0.00892067	0.0223045	membrane protein
E0699_RS02680	typA	520910	522748	-	1839	protein_coding	535.433	1651.29	0.324252	-1.62446	0.00135953	0.00445314	translational GTPase TypA
E0699_RS02685	-	522861	523049	+	189	protein_coding	16.596	44.0213	0.377	-1.3965	0.0834669	0.142072	YlaF family protein
E0699_RS02690	-	523322	523933	+	612	protein_coding	38.2891	32.1789	1.18988	0.247887	0.730976	0.7944	hypothetical protein
E0699_RS02695	sigQ	523973	524266	-	294	protein_coding	0	28.4796	0	-5.66061	0.000829649	0.00290888	anti-SigP sigma factor SigQ
E0699_RS02705	-	524783	525052	-	270	protein_coding	1.58885	5.1319	0.309602	-1.73709	0.398956	0.501117	hypothetical protein
E0699_RS02710	-	525042	526982	-	1941	protein_coding	7.39344	84.9769	0.0870052	-3.49137	0.000252844	0.00102973	hypothetical protein
E0699_RS02715	nprE	527267	528832	+	1566	protein_coding	497.555	1303.48	0.381712	-1.38981	0.00462368	0.0128399	neutral metalloprotease NprE
E0699_RS02720	-	529183	530103	+	921	protein_coding	46.1232	39.811	1.15855	0.21035	0.749428	0.809155	class I SAM-dependent methyltransferase
E0699_RS02725	-	530505	530720	+	216	protein_coding	1.47869	10.4488	0.141517	-2.77804	0.133028	0.20746	helix-turn-helix transcriptional regulator
E0699_RS02730	-	530912	531247	-	336	protein_coding	2.95737	0.878365	3.36691	1.75009	0.441055	1	hypothetical protein
E0699_RS02735	-	531846	532082	+	237	protein_coding	33.4124	28.2521	1.18265	0.245973	0.735075	0.797766	helix-turn-helix domain-containing protein
E0699_RS02740	-	532219	532770	-	552	protein_coding	58.7238	24.0886	2.43783	1.27973	0.0607932	0.108876	site-specific integrase
E0699_RS02745	-	533102	533827	-	726	protein_coding	0	9.52335	0	-4.08235	0.040141	0.0781054	helix-turn-helix domain-containing protein
E0699_RS02750	-	533988	535034	-	1047	protein_coding	27.2773	38.558	0.707436	-0.497112	0.525793	0.619068	tyrosine-type recombinase/integrase
E0699_RS02755	-	535205	535567	-	363	protein_coding	2527.74	750.41	3.36848	1.75233	0.000793639	0.00279988	iron-sulfur cluster assembly accessory protein
E0699_RS02760	-	535646	536500	-	855	protein_coding	1198.51	60.0602	19.9551	4.31686	4.83e-18	8.62e-17	diaminopimelate epimerase
E0699_RS02765	-	536623	537837	-	1215	protein_coding	10.5711	58.3038	0.181311	-2.45242	0.0042186	0.0118999	NupC/NupG family nucleoside CNT transporter
E0699_RS02770	-	537974	538210	-	237	protein_coding	10.461	9.43179	1.10912	0.159137	0.888516	0.918733	YuzB family protein
E0699_RS02775	-	538473	539540	+	1068	protein_coding	270.447	197.275	1.37092	0.454868	0.414468	0.516529	NAD(P)/FAD-dependent oxidoreductase
E0699_RS02780	-	539566	539892	-	327	protein_coding	6.02491	43.9278	0.137155	-2.84916	0.00471999	0.0130644	YuzD family protein
E0699_RS02785	-	540090	540326	+	237	protein_coding	4136.37	443.346	9.32989	3.22229	4.69e-09	4.18e-08	NifU family protein
E0699_RS02790	-	540369	542342	-	1974	protein_coding	83.0438	309.006	0.268745	-1.89717	0.000440573	0.00167124	S9 family peptidase
E0699_RS02795	-	542449	543378	-	930	protein_coding	1421.8	104.499	13.6059	3.76579	3.04e-14	4.28e-13	homoserine kinase
E0699_RS02800	-	543375	544433	-	1059	protein_coding	1211.21	126.783	9.55338	3.2554	2.18e-11	2.45e-10	threonine synthase
E0699_RS02805	-	544433	545734	-	1302	protein_coding	305.495	116.883	2.61368	1.38486	0.00851712	0.0214571	homoserine dehydrogenase
E0699_RS02810	cotNH	545935	546954	-	1020	protein_coding	36.4799	53.4933	0.681953	-0.550617	0.430893	0.531345	spore coat-associated protein CotNH
E0699_RS02815	-	547107	547607	+	501	protein_coding	309.601	27.7844	11.143	3.47119	3.58e-08	2.88e-07	phosphatidylglycerophosphatase A
E0699_RS02820	nucF	547634	548404	-	771	protein_coding	24.4301	119.109	0.205107	-2.28362	0.00057518	0.00211019	5' nucleotidase NucF
E0699_RS02825	-	548433	548867	-	435	protein_coding	4.54622	53.7802	0.0845334	-3.55147	0.00103588	0.00352943	DUF86 domain-containing protein
E0699_RS02830	-	548891	549166	-	276	protein_coding	0	79.1563	0	-7.13388	6.68e-06	3.83e-05	YutD family protein
E0699_RS02835	-	549279	549911	+	633	protein_coding	87.7002	26.7252	3.28155	1.71173	0.00515419	0.0140035	hypothetical protein
E0699_RS02840	lipA	549927	550823	-	897	protein_coding	1460.23	1117.66	1.30651	0.38574	0.45137	0.551137	lipoyl synthase
E0699_RS02845	-	551058	552038	+	981	protein_coding	201.135	75.1288	2.67721	1.41936	0.0156405	0.0356997	M23 family metallopeptidase
E0699_RS02850	yunB	552066	552833	-	768	protein_coding	2843.45	59.281	47.9656	5.5852	2.42e-31	7.3e-30	sporulation protein YunB
E0699_RS02855	-	552906	553211	-	306	protein_coding	40517.5	269.921	150.108	7.23039	1.91e-46	9.17e-45	YunC family protein
E0699_RS02860	-	553276	554664	-	1389	protein_coding	1168.15	899.845	1.29817	0.376491	0.459247	0.557337	bifunctional metallophosphatase/5'-nucleotidase
E0699_RS02865	-	554684	555505	-	822	protein_coding	197.911	340.997	0.58039	-0.784755	0.140741	0.216687	sulfite exporter TauE/SafE family protein
E0699_RS02870	-	555523	556371	-	849	protein_coding	92.293	218.312	0.422758	-1.23842	0.0367534	0.072398	DUF72 domain-containing protein
E0699_RS02875	-	556409	556756	-	348	protein_coding	3.1777	4.02217	0.790046	-0.372154	0.836483	0.879544	hypothetical protein
E0699_RS02880	-	556853	558193	-	1341	protein_coding	102.818	98.2451	1.04654	0.06368	0.916864	0.938784	allantoinase
E0699_RS02885	pucR	558368	559963	+	1596	protein_coding	79.9127	164.753	0.485045	-1.03916	0.0871681	0.147006	purine catabolism transcriptional regulator PucR
E0699_RS02890	pucJ	560108	561457	+	1350	protein_coding	64.9055	44.1558	1.46992	0.558784	0.401586	0.503151	uric acid permease PucJ
E0699_RS02895	pucK	561463	562755	+	1293	protein_coding	42.615	54.6463	0.779833	-0.358838	0.616037	0.697265	uric acid permease PucK
E0699_RS02900	pucL	562768	564252	+	1485	protein_coding	77.6163	50.0254	1.55154	0.633221	0.318937	0.419388	urate oxidase
E0699_RS02905	uraH	564252	564596	+	345	protein_coding	22.9514	25.5672	0.897691	-0.158521	0.8457	0.886194	hydroxyisourate hydrolase
E0699_RS02910	yuzJ	565020	565151	+	132	protein_coding	3.06754	4.66916	0.656978	-0.615789	0.722701	0.787125	YhzE/YjcZ family sporulation protein YuzJ
E0699_RS02915	pucE	565358	565879	-	522	protein_coding	812.931	65.1427	12.4792	3.63872	9.13e-11	9.62e-10	xanthine dehydrogenase subunit E
E0699_RS02920	pucD	565870	568107	-	2238	protein_coding	5815.23	174.25	33.3728	5.0596	6.76e-18	1.19e-16	xanthine dehydrogenase subunit D
E0699_RS02925	pucC	568108	568941	-	834	protein_coding	246.788	30.6064	8.06329	3.00584	1.23e-06	8.14e-06	xanthine dehydrogenase subunit C
E0699_RS02930	pucB	568938	569555	-	618	protein_coding	21.5829	13.038	1.65539	0.719	0.415815	0.517859	xanthine dehydrogenase accessory protein PucB
E0699_RS02935	-	569552	570544	-	993	protein_coding	45.0852	54.6931	0.82433	-0.285992	0.694469	0.763045	XdhC family protein
E0699_RS02940	pucG	570771	572021	-	1251	protein_coding	38.8399	148.273	0.261949	-1.93983	0.00357056	0.0102906	(S)-ureidoglycine--glyoxylate transaminase
E0699_RS02945	allC	572038	573276	-	1239	protein_coding	9.20261	98.3367	0.0935827	-3.42011	9.5e-05	0.000432089	allantoate deiminase
E0699_RS02950	-	573499	573636	+	138	protein_coding	16.9265	2.21909	7.6277	2.90423	0.00954525	0.0235995	hypothetical protein
E0699_RS02955	-	573719	574585	+	867	protein_coding	51.771	54.0013	0.958701	-0.069106	0.927421	0.94643	ribonuclease
E0699_RS02960	ugpC	574764	575867	-	1104	protein_coding	73.5107	173.474	0.423756	-1.23928	0.0323804	0.0647121	sn-glycerol-3-phosphate ABC transporter ATP-binding protein UgpC
E0699_RS02965	frlR	576049	576777	+	729	protein_coding	139.471	55.9514	2.49272	1.3165	0.0252439	0.0528913	transcriptional regulator FrlR
E0699_RS02970	-	576802	577656	-	855	protein_coding	61.571	110.548	0.556964	-0.847058	0.166346	0.249081	fructoselysine 6-kinase
E0699_RS02980	-	578569	579447	-	879	protein_coding	13.6387	34.5351	0.394922	-1.33647	0.140341	0.216323	sugar ABC transporter permease
E0699_RS02985	-	579505	580773	-	1269	protein_coding	18.5154	37.4016	0.495043	-1.0215	0.226695	0.3203	carbohydrate ABC transporter substrate-binding protein
E0699_RS02990	-	580854	581840	-	987	protein_coding	10.7915	36.7546	0.293609	-1.77552	0.0570418	0.103319	SIS domain-containing protein
E0699_RS02995	-	582056	582430	-	375	protein_coding	183.455	67.2373	2.72847	1.4488	0.0105737	0.0256798	nucleotide excision repair endonuclease
E0699_RS03000	-	582533	583651	-	1119	protein_coding	257.012	189.078	1.35929	0.443335	0.381849	0.48421	FAD-binding oxidoreductase
E0699_RS03005	sspG	583810	583956	+	147	protein_coding	58.9907	1.71038	34.4899	5.04846	2.46e-08	2.04e-07	acid-soluble spore protein SspG
E0699_RS03010	-	583956	584231	+	276	protein_coding	12244.6	7.39734	1655.27	10.6745	1.48e-82	2.11e-80	hypothetical protein
E0699_RS03015	glxB	584295	584678	-	384	protein_coding	200.051	83.7948	2.38739	1.25658	0.0290758	0.0593892	methylglyoxalase
E0699_RS03020	-	584788	585066	-	279	protein_coding	174.472	30.3804	5.74293	2.52244	9.81e-06	5.44e-05	helix-turn-helix transcriptional regulator
E0699_RS03025	sufB	585336	586733	-	1398	protein_coding	9017.24	7988.16	1.12883	0.174849	0.727647	0.791215	Fe-S cluster assembly protein SufB
E0699_RS03030	sufU	586754	587197	-	444	protein_coding	662.211	482.038	1.37377	0.458272	0.369388	0.471562	iron-sulfur cluster assembly scaffold protein SufU
E0699_RS03035	sufS	587187	588407	-	1221	protein_coding	4100.53	2692.51	1.52294	0.606879	0.225209	0.319106	cysteine desulfurase SufS
E0699_RS03040	sufD	588407	589720	-	1314	protein_coding	5747.53	3863.66	1.48759	0.572979	0.254627	0.352513	Fe-S cluster assembly protein SufD
E0699_RS03045	sufC	589738	590523	-	786	protein_coding	821.646	939.608	0.874457	-0.193711	0.732411	0.795652	Fe-S cluster assembly ATPase SufC
E0699_RS03055	-	590717	590854	-	138	protein_coding	100.191	100.527	0.99665	-0.00595003	0.991642	0.992639	hypothetical protein
E0699_RS03065	metQ	591510	592334	-	825	protein_coding	92.2464	252.249	0.365695	-1.45201	0.00836194	0.0211062	methionine ABC transporter substrate-binding lipoprotein MetQ
E0699_RS03070	metP	592348	593016	-	669	protein_coding	6.13507	48.1339	0.127459	-2.97353	0.00269117	0.0080533	methionine ABC transporter permease MetP
E0699_RS03075	-	593009	594034	-	1026	protein_coding	30.8957	63.3407	0.48777	-1.04152	0.143594	0.220145	methionine ABC transporter ATP-binding protein
E0699_RS03080	-	594361	594705	-	345	protein_coding	58.0629	45.5922	1.27353	0.350072	0.576124	0.662442	hypothetical protein
E0699_RS03085	-	594812	595132	-	321	protein_coding	13.859	22.2407	0.623137	-0.686215	0.44241	0.542191	thioredoxin family protein
E0699_RS03090	-	595134	595574	-	441	protein_coding	27.1672	32.3198	0.840573	-0.244286	0.749975	0.809526	toprim domain-containing protein
E0699_RS03095	-	595574	595810	-	237	protein_coding	1279.96	34.6381	36.9522	5.21206	4.09e-18	7.37e-17	YusG family protein
E0699_RS03100	gcvH	595866	596249	-	384	protein_coding	130.095	342.184	0.38019	-1.3948	0.00746546	0.0192459	glycine cleavage system protein GcvH
E0699_RS03105	-	596316	596672	-	357	protein_coding	12.4905	21.2688	0.587266	-0.781714	0.410543	0.512278	arsenate reductase family protein
E0699_RS03110	fadE	596783	598567	-	1785	protein_coding	9203.79	292.279	31.4897	4.9769	1e-19	1.92e-18	acyl-CoA dehydrogenase FadE
E0699_RS03115	-	598585	599760	-	1176	protein_coding	4767.98	209.414	22.7681	4.50897	3.41e-17	5.68e-16	acetyl-CoA C-acetyltransferase
E0699_RS03120	-	599771	602140	-	2370	protein_coding	5437.81	352.335	15.4337	3.94801	7.68e-14	1.05e-12	3-hydroxyacyl-CoA dehydrogenase
E0699_RS03125	-	602315	602461	+	147	protein_coding	130.141	15.2099	8.55635	3.08914	9.32e-06	5.2e-05	YuzL family protein
E0699_RS03130	-	602486	603394	-	909	protein_coding	3757.21	90.154	41.6754	5.37911	1.17e-23	2.68e-22	proline dehydrogenase
E0699_RS03135	-	603488	603733	+	246	protein_coding	92.5769	4.39144	21.0812	4.36201	1.52e-07	1.15e-06	hypothetical protein
E0699_RS03140	-	603746	604078	+	333	protein_coding	2098.24	6.28684	333.751	8.37419	2.06e-09	1.91e-08	spore coat protein
E0699_RS03145	-	604237	604704	+	468	protein_coding	4.43606	20.0197	0.221585	-2.14399	0.0855695	0.144785	MarR family transcriptional regulator
E0699_RS03150	-	604701	606326	+	1626	protein_coding	106.326	100.376	1.05927	0.0805675	0.890387	0.919259	MFS transporter
E0699_RS03155	-	606362	606745	-	384	protein_coding	1.58885	32.4099	0.0490236	-4.40077	0.00757871	0.0195126	tautomerase family protein
E0699_RS03160	-	606764	607504	-	741	protein_coding	7.61376	53.4914	0.142336	-2.80922	0.00343054	0.00995901	SDR family NAD(P)-dependent oxidoreductase
E0699_RS03165	-	607638	608525	+	888	protein_coding	222.625	87.3458	2.54878	1.34862	0.012884	0.0303292	LysR family transcriptional regulator
E0699_RS03170	-	608545	608790	-	246	protein_coding	12.0498	23.7208	0.507985	-0.965354	0.299301	0.398302	YusU family protein
E0699_RS03175	-	608858	609685	-	828	protein_coding	959.113	241.203	3.97638	1.99221	0.000112334	0.000498802	ABC transporter ATP-binding protein
E0699_RS03180	-	609903	610340	-	438	protein_coding	7.5036	73.7424	0.101754	-3.27898	0.000466802	0.00176569	hypothetical protein
E0699_RS03185	-	610450	612246	-	1797	protein_coding	310.923	141.487	2.19753	1.13503	0.0260169	0.0542541	M3 family oligoendopeptidase
E0699_RS03190	-	613877	615073	-	1197	protein_coding	30.5652	51.9672	0.588163	-0.766514	0.285398	0.384285	hypothetical protein
E0699_RS03195	-	615070	615795	-	726	protein_coding	58.5035	66.1735	0.884093	-0.178053	0.778651	0.832359	ABC transporter ATP-binding protein
E0699_RS03200	-	615853	616959	-	1107	protein_coding	78.0569	71.9459	1.08494	0.117368	0.840608	0.882604	methyltransferase domain-containing protein
E0699_RS03205	-	616989	618230	-	1242	protein_coding	245.136	45.4467	5.39393	2.42718	4.53e-05	0.000220602	MFS transporter
E0699_RS03210	-	618220	618744	-	525	protein_coding	39.878	13.9642	2.85573	1.5135	0.0390999	0.0764906	GNAT family N-acetyltransferase
E0699_RS03215	-	618744	620078	-	1335	protein_coding	206.627	102.233	2.02113	1.01399	0.0562555	0.102407	glutathionylspermidine synthase family protein
E0699_RS03220	-	620075	621367	-	1293	protein_coding	192.39	70.8787	2.71436	1.43758	0.015199	0.034892	hypothetical protein
E0699_RS03225	-	621375	622658	-	1284	protein_coding	129.277	61.2661	2.11009	1.07608	0.0534543	0.0984319	hypothetical protein
E0699_RS03230	-	622670	623932	-	1263	protein_coding	268.685	220.339	1.21941	0.286248	0.574089	0.660866	aminotransferase class I/II-fold pyridoxal phosphate-dependent enzyme
E0699_RS03240	mrgA	625678	626139	+	462	protein_coding	3273.04	136.888	23.9104	4.58082	1.36e-15	2.08e-14	metalloregulation DNA-binding stress protein MgrA
E0699_RS03245	htrB	626183	627559	-	1377	protein_coding	1924.92	1038.07	1.85434	0.890938	0.0792408	0.13637	serine protease Do-like protein HtrB
E0699_RS03250	cssR	627837	628514	+	678	protein_coding	65.1894	90.6355	0.719248	-0.478581	0.452931	0.552027	secretion stress-responsive two-component system response regulator CssR
E0699_RS03255	cssS	628511	629866	+	1356	protein_coding	228.209	240.454	0.949076	-0.0760197	0.884678	0.916668	secretion stress-responsive two-component system sensor histidine kinase CssS
E0699_RS03260	-	629894	630058	-	165	protein_coding	87.9671	285.002	0.308655	-1.69277	0.00437285	0.0122483	hypothetical protein
E0699_RS03265	-	630226	631101	+	876	protein_coding	649.517	190.295	3.41322	1.7716	0.00112727	0.00380262	TetR/AcrR family transcriptional regulator
E0699_RS03270	fumC	631141	632529	-	1389	protein_coding	946.25	1689.36	0.560122	-0.836319	0.105835	0.17255	class II fumarate hydratase
E0699_RS03275	-	632596	632781	-	186	protein_coding	0	5.13152	0	-3.1907	0.16226	1	YvzF family protein
E0699_RS03280	gerAA	632900	634348	+	1449	protein_coding	64.1979	32.2241	1.99223	0.990959	0.148052	0.225935	spore germination receptor protein GerAA
E0699_RS03285	gerAB	634317	635414	+	1098	protein_coding	11.9397	22.7475	0.524878	-0.915822	0.352276	0.454083	spore germination receptor protein GerAB
E0699_RS03290	gerAC	635411	636526	+	1116	protein_coding	69.5619	45.9079	1.51525	0.599666	0.39947	0.501504	spore germination receptor protein GerAC
E0699_RS03295	liaR	636534	637169	-	636	protein_coding	515.926	255.854	2.01648	1.01262	0.0468141	0.0885799	two-component system response regulator LiaR
E0699_RS03300	liaS	637147	638229	-	1083	protein_coding	235.209	212.757	1.10553	0.145555	0.778447	0.832359	two-component system sensor histidine kinase LiaS
E0699_RS03305	liaF	638226	638951	-	726	protein_coding	63.8674	98.4956	0.648429	-0.621601	0.306962	0.406324	LiaRS two-component regulatory system accessory protein LiaF
E0699_RS03310	-	638985	639857	-	873	protein_coding	67.3756	51.5102	1.30801	0.387471	0.522194	0.615876	DUF4097 domain-containing protein
E0699_RS03315	-	639958	640635	-	678	protein_coding	733.577	66.537	11.0251	3.463	1.54e-10	1.58e-09	PspA/IM30 family protein
E0699_RS03320	liaI	640662	641042	-	381	protein_coding	101.873	17.8006	5.72299	2.51702	0.000573127	0.00210781	cell envelope stress-induced membrane anchor protein LiaI
E0699_RS03325	-	641204	642472	-	1269	protein_coding	134.798	134.505	1.00218	0.00509252	0.992843	0.993591	MFS transporter
E0699_RS03330	-	642649	643230	-	582	protein_coding	72.7396	68.5232	1.06153	0.0886515	0.885848	0.917313	cob(I)yrinic acid a%2Cc-diamide adenosyltransferase
E0699_RS03335	-	643253	644581	-	1329	protein_coding	146.975	75.4605	1.94771	0.959583	0.0904305	0.151721	ATP-binding cassette domain-containing protein
E0699_RS03340	-	644581	645642	-	1062	protein_coding	78.3874	54.5601	1.43672	0.520974	0.38253	0.484611	iron ABC transporter permease
E0699_RS03345	-	645605	646549	-	945	protein_coding	43.8734	108.618	0.403923	-1.30203	0.0400476	0.0779616	ABC transporter substrate-binding protein
E0699_RS03350	-	646947	647738	+	792	protein_coding	88.5179	140.899	0.628235	-0.668913	0.239449	0.334758	SDR family oxidoreductase
E0699_RS03355	-	647775	648653	-	879	protein_coding	282.874	292.791	0.966132	-0.0500591	0.92011	0.940174	SMP-30/gluconolactonase/LRE family protein
E0699_RS03360	yvrG	648725	650467	-	1743	protein_coding	231.324	273.416	0.84605	-0.241091	0.630064	0.709111	two-component system sensor histidine kinase YvrG
E0699_RS03365	yvrH	650464	651177	-	714	protein_coding	7.83408	23.0723	0.339545	-1.57734	0.130934	0.204915	two-component system response regulator YvrH
E0699_RS03370	rsoA	651329	651568	-	240	protein_coding	0	46.2775	0	-6.36095	0.000119775	0.000527724	sigma-O factor regulator RsoA
E0699_RS03380	-	652303	652455	+	153	protein_coding	3.1777	5.59388	0.568067	-0.849769	0.621535	0.702028	YvrJ family protein
E0699_RS03385	oxdC	652576	653733	+	1158	protein_coding	29.3068	45.9129	0.638314	-0.65237	0.360985	0.157973	oxalate decarboxylase
E0699_RS03390	rsiO	653794	654204	+	411	protein_coding	0	13.038	0	-4.53365	0.014342	0.0332311	acid stress-sensitive anti sigma factor RsiO
E0699_RS03395	-	654237	655466	-	1230	protein_coding	538.471	138.482	3.88838	1.95855	7.62e-05	0.000351668	ABC transporter permease
E0699_RS03400	-	655459	656148	-	690	protein_coding	152.118	42.7691	3.55674	1.82851	0.00106417	0.00361037	ABC transporter ATP-binding protein
E0699_RS03405	-	656132	657325	-	1194	protein_coding	70.333	113.547	0.619416	-0.691833	0.274919	0.374104	efflux RND transporter periplasmic adaptor subunit
E0699_RS03410	-	657496	658305	-	810	protein_coding	108.402	85.3933	1.26944	0.343264	0.569127	0.656673	ABC transporter ATP-binding protein
E0699_RS03415	-	658321	659331	-	1011	protein_coding	59.7619	43.7378	1.36637	0.447869	0.491979	0.588873	iron ABC transporter permease
E0699_RS03420	-	659331	660485	-	1155	protein_coding	7.61376	56.4031	0.134988	-2.88584	0.00281177	0.00833901	iron ABC transporter permease
E0699_RS03425	-	660583	661530	+	948	protein_coding	57.8425	96.4095	0.599967	-0.734432	0.220481	0.313576	iron-hydroxamate ABC transporter substrate-binding protein
E0699_RS03435	-	661764	663173	-	1410	protein_coding	25.9088	115.214	0.224875	-2.15095	0.00207729	0.00641385	amino acid permease
E0699_RS03445	sspJ	663573	663713	-	141	protein_coding	569.181	6.38069	89.2036	6.47167	6.86e-26	1.74e-24	small%2C acid-soluble spore protein%2C SspJ family
E0699_RS03450	-	663880	664362	+	483	protein_coding	4.43606	18.6793	0.237485	-2.04373	0.103136	0.16919	metal-dependent hydrolase
E0699_RS03455	-	664462	666315	+	1854	protein_coding	131.243	165.954	0.790839	-0.33754	0.525802	0.619068	LTA synthase family protein
E0699_RS03460	-	666343	667269	-	927	protein_coding	1356.08	744.274	1.82201	0.865454	0.0973353	0.161267	excisionase family DNA-binding protein
E0699_RS03465	modA	667380	668162	+	783	protein_coding	10.5711	60.3839	0.175066	-2.50311	0.0034895	0.0100861	molybdate ABC transporter substrate-binding protein
E0699_RS03470	modB	668134	668826	+	693	protein_coding	18.4052	36.945	0.498179	-1.00608	0.200301	0.289976	molybdate ABC transporter permease subunit
E0699_RS03475	pgoN	668857	669687	-	831	protein_coding	239.471	1820.69	0.131528	-2.92523	2e-07	1.47e-06	glyoxal/methylglyoxal reductase
E0699_RS03480	yvgO	669910	670395	+	486	protein_coding	442.572	1028.6	0.430265	-1.21584	0.0212952	0.0461472	stress response protein YvgO
E0699_RS03485	-	670440	672452	-	2013	protein_coding	4849.42	479.911	10.1048	3.33724	3e-11	3.3e-10	Na+/H+ antiporter
E0699_RS03490	cysI	672707	674422	-	1716	protein_coding	316.223	318.279	0.99354	-0.00878404	0.986077	0.988311	assimilatory sulfite reductase (NADPH) hemoprotein subunit
E0699_RS03495	-	674448	676265	-	1818	protein_coding	166.024	220.609	0.752571	-0.408926	0.433931	0.534265	assimilatory sulfite reductase (NADPH) flavoprotein subunit
E0699_RS03500	helD	676436	678760	-	2325	protein_coding	357.864	177.862	2.01203	1.00756	0.0619426	0.110735	DNA helicase IV
E0699_RS03505	-	679338	679772	+	435	protein_coding	69.1848	222.116	0.311481	-1.68321	0.00617835	0.0164605	hypothetical protein
E0699_RS03510	-	679881	680492	-	612	protein_coding	4.65639	55.8492	0.0833743	-3.59997	0.00106121	0.00360647	trimeric intracellular cation channel family protein
E0699_RS03515	-	680678	681094	-	417	protein_coding	10.5711	105.848	0.0998707	-3.31026	4.8e-05	0.000233056	disulfide bond formation protein B
E0699_RS03520	bdbD	681099	681767	-	669	protein_coding	82.9336	1143.14	0.072549	-3.78562	6.68e-12	7.78e-11	disulfide bond formation protein BdbD
E0699_RS03525	cadA	681887	683995	-	2109	protein_coding	1623.66	1578.93	1.02833	0.0402314	0.938118	0.953925	cadmium-translocating P-type ATPase
E0699_RS03530	-	684156	686567	-	2412	protein_coding	4720.62	133.897	35.2557	5.13894	7.79e-19	1.45e-17	copper-translocating P-type ATPase
E0699_RS03535	copZ	686651	686860	-	210	protein_coding	163.414	14.0542	11.6274	3.5277	4.58e-07	3.25e-06	copper chaperone CopZ
E0699_RS03540	csoR	686936	687241	-	306	protein_coding	7.72392	12.4369	0.621047	-0.697053	0.541146	0.631708	copper-sensing transcriptional repressor CsoR
E0699_RS03545	iolW	687369	688445	+	1077	protein_coding	82.2727	327.803	0.250982	-1.99234	0.000261878	0.00106218	scyllo-inositol 2-dehydrogenase
E0699_RS03555	-	689253	691139	-	1887	protein_coding	28.8662	126.868	0.22753	-2.13209	0.0015672	0.0050503	FUSC family protein
E0699_RS03565	-	691703	692062	-	360	protein_coding	5.91475	46.8839	0.126157	-2.95347	0.00421785	0.0118999	multidrug efflux SMR transporter
E0699_RS03570	-	692059	692631	-	573	protein_coding	0	27.0022	0	-5.58254	0.000920306	0.00318746	TetR/AcrR family transcriptional regulator
E0699_RS03575	-	692742	693536	-	795	protein_coding	726.815	81.3355	8.93601	3.1602	1.6e-10	1.65e-09	SDR family oxidoreductase
E0699_RS03580	-	694046	694234	+	189	protein_coding	514.494	544.961	0.944094	-0.0821893	0.88791	0.918513	hypothetical protein
E0699_RS03585	-	694396	695979	+	1584	protein_coding	27.4977	621.553	0.0442402	-4.49649	5.94e-13	7.56e-12	hypothetical protein
E0699_RS03590	-	695994	696383	+	390	protein_coding	9.09245	257.719	0.0352805	-4.81391	5.23e-09	4.63e-08	hypothetical protein
E0699_RS03595	-	696726	697328	+	603	protein_coding	23.0616	127.026	0.18155	-2.46346	0.000269578	0.00108787	hypothetical protein
E0699_RS03600	-	697368	698309	-	942	protein_coding	11.1219	40.871	0.272123	-1.88548	0.327779	0.42875	LysM peptidoglycan-binding domain-containing protein
E0699_RS03605	-	698351	698773	-	423	protein_coding	1.58885	27.9234	0.0569002	-4.1861	0.0132144	0.0309424	holin family protein
E0699_RS03615	-	698994	699211	-	218	protein_coding	4.43606	4.90053	0.90522	-0.127889	0.936508	0.953075	hypothetical protein
E0699_RS03620	-	699212	699343	+	132	protein_coding	0	1.20244	0	-1.08726	0.769658	1	23S ribosomal RNA;start_range=.,1
E0699_RS03735	glgB	701692	703575	+	1884	protein_coding	52.3049	78.9697	0.662341	-0.587972	0.427007	0.52737	1%2C4-alpha-glucan branching enzyme
E0699_RS03740	-	703572	704714	+	1143	protein_coding	32.2642	69.0288	0.467402	-1.10012	0.108255	0.175491	glucose-1-phosphate adenylyltransferase
E0699_RS03745	glgD	704738	705769	+	1032	protein_coding	39.3272	59.7365	0.658344	-0.598903	0.383702	0.485524	glucose-1-phosphate adenylyltransferase subunit GlgD
E0699_RS03750	glgA	705766	707220	+	1455	protein_coding	25.7987	55.3401	0.466184	-1.09854	0.152321	0.231652	glycogen synthase GlgA
E0699_RS03755	-	707207	709603	+	2397	protein_coding	195.992	129.96	1.5081	0.59147	0.311798	0.411768	glycogen/starch/alpha-glucan phosphorylase
E0699_RS03760	-	709634	710101	-	468	protein_coding	27.2773	28.6673	0.951513	-0.0672585	0.929624	0.948436	TspO/MBR family protein
E0699_RS03765	cotI	710181	711254	-	1074	protein_coding	2199.05	55.5243	39.6051	5.30405	3.51e-21	7.11e-20	spore coat kinase CotI
E0699_RS03770	cotSA	711444	712577	+	1134	protein_coding	1275.81	22.2836	57.2534	5.83073	1.83e-24	4.33e-23	spore coat protein CotSA
E0699_RS03775	cotS	712592	713647	+	1056	protein_coding	2140.82	29.4067	72.8006	6.18343	1.29e-36	4.63e-35	spore coat protein CotS
E0699_RS03780	-	713649	714077	+	429	protein_coding	1551	19.3256	80.2566	6.31889	2.16e-30	6.28e-29	hypothetical protein
E0699_RS03785	-	714165	715373	-	1209	protein_coding	7140.48	26.1667	272.884	8.08467	2.55e-43	1.06e-41	glycosyltransferase family 4 protein
E0699_RS03790	-	715376	716326	-	951	protein_coding	4028.15	13.0832	307.888	8.25156	1.45e-42	5.9e-41	NAD-dependent epimerase/dehydratase family protein
E0699_RS03795	-	716323	717609	-	1287	protein_coding	5421.53	26.4452	205.01	7.67335	3.12e-43	1.28e-41	UDP-glucose/GDP-mannose dehydrogenase family protein
E0699_RS03800	-	717781	718599	+	819	protein_coding	391.653	53.3056	7.34732	2.87394	6.89e-07	4.77e-06	UTP--glucose-1-phosphate uridylyltransferase
E0699_RS03805	-	718608	719327	-	720	protein_coding	186.726	27.2772	6.84548	2.77095	8.68e-06	4.86e-05	yteA family sporulation protein
E0699_RS03815	menF	719617	721032	+	1416	protein_coding	68.5238	55.6703	1.23089	0.301054	0.621655	0.702028	isochorismate synthase MenF
E0699_RS03820	menD	721029	722768	+	1740	protein_coding	324.231	116.557	2.78174	1.47447	0.00645602	4.22e-05	2-succinyl-5-enolpyruvyl-6-hydroxy-3-cyclohexene-1-carboxylic-acid synthase
E0699_RS03825	menH	722756	723580	+	825	protein_coding	109.77	82.872	1.32458	0.408374	0.513505	0.608717	2-succinyl-6-hydroxy-2%2C4-cyclohexadiene-1-carboxylate synthase
E0699_RS03830	menB	723615	724430	+	816	protein_coding	39.1068	28.1138	1.39102	0.483519	0.518039	0.661961	1, 4-dihydroxy-2-naphthoyl-CoA synthase
E0699_RS03835	menE	724521	725981	+	1461	protein_coding	235.209	212.757	1.10553	0.145555	0.778447	0.855152	o-succinylbenzoate--CoA ligase
E0699_RS03840	menC	725978	727093	+	1116	protein_coding	258.114	211.221	1.22201	0.288884	0.565466	0.653584	o-succinylbenzoate synthase
E0699_RS03845	mntA	727373	728293	+	921	protein_coding	908.054	251.244	3.61423	1.85422	0.000425537	0.00162309	manganese ABC transporter substrate-binding protein/adhesin MntA
E0699_RS03850	mntB	728312	729064	+	753	protein_coding	809.499	128.971	6.27658	2.65097	1.78e-07	1.32e-06	manganese ABC transporter ATP-binding protein MntB
E0699_RS03855	mntC	729070	730377	+	1308	protein_coding	889.348	136.879	6.49731	2.70094	1.18e-07	9.08e-07	manganese ABC transporter permease MntC
E0699_RS03860	mntD	730367	731254	+	888	protein_coding	1022.46	156.054	6.552	2.71175	1.21e-08	1.03e-07	manganese ABC transporter permease MntD
E0699_RS03865	-	731273	731431	-	159	protein_coding	296.043	11.0027	26.9063	4.735	1.4e-11	1.6e-10	DUF1540 domain-containing protein
E0699_RS03870	-	731485	732525	-	1041	protein_coding	159.118	43.6451	3.64572	1.8652	0.00216095	0.00663613	cytochrome d ubiquinol oxidase subunit II
E0699_RS03875	-	732569	733900	-	1332	protein_coding	63.3166	41.6551	1.52002	0.605217	0.405098	0.506755	cytochrome ubiquinol oxidase subunit I
E0699_RS03880	-	734106	734354	+	249	protein_coding	109.77	82.872	1.32458	0.408374	0.513505	0.608717	type B 50S ribosomal protein L31
E0699_RS03885	-	734448	735011	+	564	protein_coding	94.6064	118.792	0.796402	-0.331208	0.575538	0.661961	carbonic anhydrase
E0699_RS03890	yidD	735008	735235	-	228	protein_coding	15.2275	44.7162	0.340537	-1.54861	0.0565245	0.102709	membrane protein insertion efficiency factor YidD
E0699_RS03895	-	735363	735836	+	474	protein_coding	488.997	100.299	4.87537	2.28657	7.41e-06	4.22e-05	S-ribosylhomocysteine lyase
E0699_RS03900	-	735956	736393	+	438	protein_coding	50.2288	220.253	0.228051	-2.12932	0.000358513	0.00139859	FixH family protein
E0699_RS03905	ytzI	736387	736563	-	177	protein_coding	53.6268	38.8898	1.37894	0.465442	0.477439	0.57382	YtzI protein
E0699_RS03910	-	736656	737093	+	438	protein_coding	106.262	967.881	0.109788	-3.18479	1.56e-08	1.31e-07	DNA starvation/stationary phase protection protein
E0699_RS03915	-	737259	737663	+	405	protein_coding	16068	23.8576	673.495	9.39093	2.24e-78	2.97e-76	holin family protein
E0699_RS03920	ytkD	737872	738348	+	477	protein_coding	7490.94	81.7979	91.5787	6.51723	8.61e-44	3.69e-42	nucleoside triphosphatase YtkD
E0699_RS03925	-	738375	739187	-	813	protein_coding	1446.48	39.0668	37.0259	5.20711	1.08e-17	1.88e-16	ABC transporter permease
E0699_RS03930	-	739162	739944	-	783	protein_coding	164.986	9.80145	16.8328	4.06097	5.11e-11	5.48e-10	ABC transporter ATP-binding protein
E0699_RS03935	-	739957	740961	-	1005	protein_coding	368.905	36.3834	10.1394	3.33744	1.49e-07	1.12e-06	ABC transporter substrate-binding protein
E0699_RS03940	-	741112	741885	+	774	protein_coding	24.32	51.0884	0.476037	-1.06859	0.156839	0.237255	S9 family peptidase
E0699_RS03945	-	741937	742179	+	243	protein_coding	28.8662	19.4669	1.48283	0.572768	0.459975	0.557711	DUF2584 domain-containing protein
E0699_RS03950	pckA	742218	743801	-	1584	protein_coding	6480.21	342.552	18.9175	4.2418	2.93e-18	5.33e-17	phosphoenolpyruvate carboxykinase (ATP)
E0699_RS03955	metK	744304	745506	+	1203	protein_coding	1367.79	647.441	2.11261	1.07919	0.028271	0.0580429	methionine adenosyltransferase
E0699_RS03960	asnB	745656	747554	+	1899	protein_coding	554.627	573.303	0.967424	-0.0478159	0.92265	0.941803	asparagine synthase (glutamine-hydrolyzing)
E0699_RS03975	-	749400	749672	+	273	protein_coding	97772.4	121.665	803.62	9.65116	4.91e-61	3.49e-59	YtzC family protein
E0699_RS03980	-	749828	749965	+	138	protein_coding	0	3.23612	0	-2.52563	0.332056	1	hypothetical protein
E0699_RS03985	-	749999	750391	+	393	protein_coding	0	13.8244	0	-4.61742	0.0115216	0.0276448	GntR family transcriptional regulator
E0699_RS03990	-	750384	751262	+	879	protein_coding	18.8459	66.1275	0.284993	-1.82487	0.0236957	0.0503091	ABC transporter ATP-binding protein
E0699_RS03995	-	751256	752242	+	987	protein_coding	25.6885	106.669	0.240824	-2.04611	0.00279607	0.00829862	ABC transporter permease subunit
E0699_RS04000	-	752274	753251	+	978	protein_coding	29.9042	102.88	0.29067	-1.77078	0.0142866	0.033122	ABC transporter permease YtrD
E0699_RS04005	-	753266	753961	+	696	protein_coding	6.02491	74.124	0.0812815	-3.60277	0.000180212	0.000758756	ABC transporter ATP-binding protein
E0699_RS04010	ytrF	753951	755261	+	1311	protein_coding	164.795	454.047	0.362948	-1.4614	0.341588	0.443464	ABC transporter permease YtrF
E0699_RS04015	bceR	755358	756053	+	696	protein_coding	53.2963	105.06	0.507295	-0.97613	0.107994	0.175165	two-component response regulator BceR
E0699_RS04020	bceS	756046	757050	+	1005	protein_coding	65.7868	174.706	0.376557	-1.40795	0.0166574	0.0375474	two-component sensor histidine kinase BceS
E0699_RS04025	bceA	757152	757913	+	762	protein_coding	7.72392	31.2553	0.247123	-2.02555	0.0412203	0.0798154	bacitracin ABC transporter ATP-binding protein BceA
E0699_RS04030	bceB	757903	759843	+	1941	protein_coding	39.7678	89.0029	0.446815	-1.16262	0.072284	0.125999	bacitracin ABC transporter permease BceB
E0699_RS04035	-	759880	760626	-	747	protein_coding	23.0616	34.1712	0.674884	-0.568916	0.453676	0.552596	hypothetical protein
E0699_RS04040	-	760815	762008	+	1194	protein_coding	27.8281	111.1	0.250479	-2.00345	0.00408223	0.0115726	MFS transporter
E0699_RS04045	-	762245	763030	-	786	protein_coding	359.186	227.466	1.57907	0.658988	0.209391	0.301193	blue-light photoreceptor
E0699_RS04050	-	763435	763770	+	336	protein_coding	2930.08	106.072	27.6235	4.78778	3.51e-24	8.14e-23	DUF4257 domain-containing protein
E0699_RS04055	leuS	764195	766609	+	2415	protein_coding	814.503	1148.57	0.709145	-0.495969	0.323219	0.424038	leucine--tRNA ligase
E0699_RS04060	-	766725	767036	+	312	protein_coding	154.131	52.5763	2.93157	1.55492	0.00960157	0.0237093	rhodanese-like domain-containing protein
E0699_RS04065	-	767058	768356	-	1299	protein_coding	366.689	96.9573	3.78197	1.91767	0.000245724	0.00100588	alpha-glucosidase/alpha-galactosidase
E0699_RS04070	-	768376	769206	-	831	protein_coding	61.9015	12.0673	5.1297	2.34974	0.000959317	0.00329962	carbohydrate ABC transporter permease
E0699_RS04075	-	769203	770066	-	864	protein_coding	47.6019	23.6266	2.01476	1.00714	0.144847	0.221725	sugar ABC transporter permease
E0699_RS04080	-	770059	771339	-	1281	protein_coding	75.0996	43.4118	1.72993	0.787206	0.240538	0.335809	carbohydrate ABC transporter substrate-binding protein
E0699_RS04085	-	771373	772407	-	1035	protein_coding	33.9632	38.0961	0.891515	-0.171819	0.817771	0.865019	LacI family DNA-binding transcriptional regulator
E0699_RS04090	-	772625	773524	+	900	protein_coding	12.16	156.09	0.0779035	-3.67592	1.73e-06	1.12e-05	alpha/beta hydrolase
E0699_RS04100	bioA	774500	775846	+	1347	protein_coding	111.579	90.2012	1.23701	0.305692	0.61204	0.693135	adenosylmethionine--8-amino-7-oxononanoate transaminase
E0699_RS04105	bioF	775836	776951	+	1116	protein_coding	121.443	34.4022	3.5301	1.81935	0.00148774	0.0048176	8-amino-7-oxononanoate synthase
E0699_RS04110	bioD	776948	777643	+	696	protein_coding	10.5711	71.6157	0.147609	-2.74979	0.00146577	0.00476583	ATP-dependent dethiobiotin synthetase BioD
E0699_RS04115	bioB	777646	778653	+	1008	protein_coding	49.4111	46.0952	1.07194	0.0950663	0.889651	0.919191	biotin synthase BioB
E0699_RS04120	bioI	778722	779909	+	1188	protein_coding	23.5022	51.4566	0.45674	-1.14348	0.166706	0.249338	biotin biosynthesis cytochrome P450
E0699_RS04125	-	779986	780747	+	762	protein_coding	49.8983	58.2123	0.857178	-0.218316	0.741497	0.803204	NAD(P)-dependent oxidoreductase
E0699_RS04130	-	780954	781814	+	861	protein_coding	1.58885	20.8517	0.0761976	-3.7637	0.0271098	0.0560054	carbohydrate ABC transporter permease
E0699_RS04135	-	781839	783335	+	1497	protein_coding	32.5947	196.352	0.166001	-2.59814	0.000129308	0.00056473	extracellular solute-binding protein
E0699_RS04145	-	785851	786816	+	966	protein_coding	0	51.5029	0	-6.51497	6.72e-05	0.000315561	sugar ABC transporter permease
E0699_RS04150	rmgQ	786824	787945	+	1122	protein_coding	7.72392	66.2953	0.116508	-3.111	0.00129659	0.00427864	unsaturated rhamnogalacturonyl hydrolase
E0699_RS04155	-	787942	788445	+	504	protein_coding	1.58885	13.9627	0.113793	-3.18431	0.0732408	0.127332	lipoprotein YteS
E0699_RS04170	-	790264	790446	+	183	protein_coding	12.4905	14.6556	0.852264	-0.246211	0.811663	0.860154	sporulation protein Cse60
E0699_RS04175	opuD	790483	792021	-	1539	protein_coding	169.596	617.33	0.274724	-1.86498	0.000383306	0.00147937	glycine betaine transporter OpuD
E0699_RS04180	-	792211	793473	-	1263	protein_coding	306.533	380.894	0.804773	-0.313145	0.535085	0.626283	NAD(P)/FAD-dependent oxidoreductase
E0699_RS04185	murJ	793676	795310	+	1635	protein_coding	79.8661	669.732	0.119251	-3.06866	1.97e-08	1.64e-07	lipid II flippase MurJ
E0699_RS04190	-	795379	796098	+	720	protein_coding	4.65639	109.403	0.0425618	-4.56937	7.39e-06	4.21e-05	rRNA pseudouridine synthase
E0699_RS04195	-	796220	796441	-	222	protein_coding	77.1756	109.127	0.707211	-0.495841	0.409073	0.510925	DeoR/GlpR transcriptional regulator
E0699_RS04200	-	796731	797441	+	711	protein_coding	337.319	275.052	1.22638	0.294771	0.568404	0.656028	ABC transporter ATP-binding protein
E0699_RS04205	-	797438	798595	+	1158	protein_coding	350.453	240.829	1.45519	0.542154	0.295761	0.39438	ABC transporter permease
E0699_RS04210	pbuO	798634	799932	-	1299	protein_coding	12.16	146.903	0.0827754	-3.58749	2.03e-06	1.3e-05	hypoxanthine/guanine permease PbuO
E0699_RS04215	pepV	800029	801420	+	1392	protein_coding	409.757	955.923	0.428651	-1.22108	0.0268965	0.0557091	dipeptidase PepV
E0699_RS04220	cysK	801454	802389	-	936	protein_coding	221.46	450.78	0.491282	-1.02465	0.0537468	0.0987879	cysteine synthase A
E0699_RS04225	thpR	802538	803089	+	552	protein_coding	21.3626	54.6544	0.390867	-1.35283	0.0640428	0.113927	RNA 2'%2C3'-cyclic phosphodiesterase
E0699_RS04230	-	803115	804029	+	915	protein_coding	22.8413	49.9381	0.457392	-1.12492	0.123503	0.194737	hypothetical protein
E0699_RS04235	-	804078	805007	+	930	protein_coding	208.262	316.107	0.658834	-0.601686	0.240091	0.335439	YegS/Rv2252/BmrU family lipid kinase
E0699_RS04240	pulA	805033	807189	+	2157	protein_coding	582.832	112.542	5.1788	2.37202	1.33e-06	8.71e-06	type I pullulanase
E0699_RS04245	-	807369	808166	+	798	protein_coding	338.861	155.509	2.17905	1.12361	0.0289045	0.0591606	phosphotransferase family protein
E0699_RS04250	-	808167	808445	-	279	protein_coding	46.013	15.164	3.03437	1.59322	0.0380375	0.0746691	hypothetical protein
E0699_RS04255	trmB	808652	809293	+	642	protein_coding	278.438	108.706	2.56139	1.35614	0.00816345	0.0206839	tRNA (guanosine(46)-N7)-methyltransferase TrmB
E0699_RS04260	-	809438	810208	+	771	protein_coding	264.469	300.291	0.880708	-0.183475	0.719025	0.784204	MBL fold metallo-hydrolase
E0699_RS04265	-	810291	811991	+	1701	protein_coding	1284.24	618.299	2.07706	1.05473	0.029368	0.0597715	NAD-dependent malic enzyme
E0699_RS04270	-	812044	812361	-	318	protein_coding	215.592	356.589	0.604595	-0.724406	0.200355	0.289976	hypothetical protein
E0699_RS04275	-	812520	813593	+	1074	protein_coding	125.282	274.027	0.457187	-1.131	0.0410065	0.0794788	M42 family metallopeptidase
E0699_RS04280	-	813648	814094	-	447	protein_coding	13.3082	283.2	0.0469922	-4.40556	0.0276897	0.057026	YtoQ family protein
E0699_RS04285	-	814173	814289	+	117	protein_coding	0	5.27019	0	-3.22923	0.154761	1	hypothetical protein
E0699_RS04290	-	814328	814651	+	324	protein_coding	10.3508	72.8315	0.14212	-2.80547	0.113194	0.181941	thioredoxin family protein
E0699_RS04295	-	814666	815475	+	810	protein_coding	184.383	235.189	0.783976	-0.351149	0.510138	0.605989	DUF1444 domain-containing protein
E0699_RS04300	-	815491	816096	+	606	protein_coding	178.909	431.025	0.415077	-1.26946	0.0173318	0.0388042	DUF4479 domain-containing protein
E0699_RS04305	sftA	816256	819105	+	2850	protein_coding	990.785	688.474	1.4391	0.525019	0.280985	0.380797	DNA translocase SftA
E0699_RS04310	-	819355	820653	+	1299	protein_coding	1117.43	936.536	1.19315	0.255058	0.625138	0.704562	UDP-N-acetylmuramate--L-alanine ligase
E0699_RS04315	-	820815	821237	+	423	protein_coding	28.756	451.005	0.0637598	-3.96344	4.02e-10	4.03e-09	DUF948 domain-containing protein
E0699_RS04320	-	821268	821723	+	456	protein_coding	248.691	1028.85	0.241717	-2.04878	5.65e-05	0.000267996	YtxH domain-containing protein
E0699_RS04325	ytxJ	821747	822073	+	327	protein_coding	269.549	1015.1	0.26554	-1.91218	0.000349593	0.00136568	bacillithiol system redox-active protein YtxJ
E0699_RS04330	aroF	822310	823386	+	1077	protein_coding	675.205	323.553	2.08685	1.06128	0.0357462	0.070764	3-deoxy-7-phosphoheptulonate synthase
E0699_RS04335	ccpA	823662	824666	+	1005	protein_coding	98.6484	197.46	0.499587	-0.99826	0.0899162	0.151049	catabolite control protein A
E0699_RS04340	motP	824729	825547	+	819	protein_coding	6.24523	52.3376	0.119326	-3.08712	0.00214363	0.00658803	flagellar motor protein MotP
E0699_RS04345	motB	825537	826265	+	729	protein_coding	4.54622	33.6575	0.135073	-2.87991	0.0124935	0.0295673	flagellar motor protein MotB
E0699_RS04350	-	826276	827439	-	1164	protein_coding	271.248	81.5194	3.32741	1.73506	0.000819173	0.00287722	acetoin utilization protein AcuC
E0699_RS04355	-	827436	828080	-	645	protein_coding	782.332	23.8584	32.7907	5.03256	9.85e-24	2.27e-22	CBS domain-containing protein
E0699_RS04360	acuA	828107	828739	-	633	protein_coding	316.066	23.763	13.3008	3.72586	6.29e-10	6.17e-09	acetoin utilization protein acetyltransferase AcuA
E0699_RS04365	acsA	828900	830618	+	1719	protein_coding	649.233	168.89	3.84412	1.94144	0.00036775	0.00142786	acetate--CoA ligase
E0699_RS04370	-	830960	832228	+	1269	protein_coding	192.107	260.201	0.738302	-0.437947	0.399516	0.501504	tyrosine--tRNA ligase
E0699_RS04375	rpsD	832510	833112	-	603	protein_coding	1339.47	3142.91	0.426187	-1.23011	0.0367731	0.0724009	30S ribosomal protein S4
E0699_RS04380	-	833142	833324	+	183	protein_coding	51.377	102.477	0.501352	-0.990106	0.136806	0.212022	hypothetical protein
E0699_RS04385	-	833407	835146	+	1740	protein_coding	309.885	460.25	0.673297	-0.571125	0.27299	0.37215	GGDEF domain-containing protein
E0699_RS04390	-	835184	835675	-	492	protein_coding	59.6517	65.9368	0.904681	-0.143979	0.812206	0.860377	GAF domain-containing protein
E0699_RS04395	refZ	835802	836425	+	624	protein_coding	212.02	108.618	1.95198	0.967255	0.116735	0.186355	transcriptional regulator RefZ
E0699_RS04400	hisJ	836422	837228	-	807	protein_coding	68.5238	55.6703	1.23089	0.301054	0.621655	0.702028	histidinol-phosphatase HisJ
E0699_RS04405	ezrA	837425	839113	+	1689	protein_coding	923.299	529.783	1.74279	0.801279	0.104336	0.170569	septation ring formation regulator EzrA
E0699_RS04410	brnQ	839209	840546	-	1338	protein_coding	11.0118	76.3837	0.144164	-2.81693	0.00091676	0.00318071	branched-chain amino acid transport system II carrier protein
E0699_RS04415	-	840741	841886	+	1146	protein_coding	396.877	72.2738	5.49131	2.45712	2.71e-06	1.71e-05	cysteine desulfurase
E0699_RS04420	thiI	841890	843095	+	1206	protein_coding	566.032	240.364	2.3549	1.23562	0.0155689	0.0355772	tRNA 4-thiouridine(8) synthase ThiI
E0699_RS04425	-	843189	843398	+	210	protein_coding	28978.1	38.5197	752.292	9.55736	1.17e-63	8.97e-62	alpha/beta-type small acid-soluble spore protein
E0699_RS04430	-	843577	845166	+	1590	protein_coding	84.8996	436.714	0.194406	-2.3595	3.31e-05	0.000165853	acyl--CoA ligase
E0699_RS04435	-	845186	846775	+	1590	protein_coding	942.661	719.708	1.30978	0.389449	0.42335	0.524817	amidohydrolase
E0699_RS04440	-	846807	847610	-	804	protein_coding	247.543	378.27	0.654406	-0.611843	0.250621	0.348177	NAD kinase
E0699_RS04445	sppA	847796	848803	+	1008	protein_coding	153.377	175.81	0.872402	-0.196738	0.710925	0.776849	signal peptide peptidase SppA
E0699_RS04450	-	848816	849310	+	495	protein_coding	168.494	159.907	1.0537	0.0761827	0.888073	0.918513	RDD family protein
E0699_RS04455	-	849385	850065	+	681	protein_coding	1.58885	14.5177	0.109442	-3.24033	0.0664703	0.11751	DUF2953 domain-containing protein
E0699_RS04460	ytfJ	850079	850534	+	456	protein_coding	242.272	21.2213	11.4164	3.50749	1.45e-09	1.37e-08	sporulation protein YtfJ
E0699_RS04465	tpx	850643	851146	+	504	protein_coding	1196.1	798.869	1.49724	0.582562	0.263488	0.362387	thiol peroxidase
E0699_RS04470	-	851207	852196	+	990	protein_coding	614.024	408.836	1.50188	0.587509	0.267448	0.366931	class I SAM-dependent methyltransferase
E0699_RS04475	-	852168	852371	+	204	protein_coding	0	1.15609	0	-1.03302	0.783011	1	hypothetical protein
E0699_RS04480	-	852544	853731	+	1188	protein_coding	74.2818	227.926	0.325903	-1.62046	0.00525662	0.0142624	acetate kinase
E0699_RS04485	-	853816	854328	+	513	protein_coding	24.6505	38.3749	0.642358	-0.643659	0.397948	0.500166	molybdenum cofactor biosynthesis protein MoaB
E0699_RS04490	-	854498	855709	+	1212	protein_coding	1364.8	92.3766	14.7743	3.88334	5.63e-14	7.78e-13	argininosuccinate synthase
E0699_RS04495	argH	855706	857091	+	1386	protein_coding	1595.48	55.8549	28.5648	4.83509	5.79e-23	1.31e-21	argininosuccinate lyase
E0699_RS04500	-	857051	857287	+	237	protein_coding	0	0.970683	0	-0.791337	0.859909	1	hypothetical protein
E0699_RS04505	-	857414	858181	+	768	protein_coding	86.1113	124.897	0.689458	-0.537112	0.343124	0.445312	SDR family oxidoreductase
E0699_RS04510	-	858244	858927	+	684	protein_coding	405.182	788.117	0.514114	-0.95947	0.0851462	0.144363	metal-dependent hydrolase
E0699_RS04520	rrf	859264	859379	+	116	protein_coding	0	5.68658	0	-3.33766	0.129682	0.203276	5S ribosomal RNA
E0699_RS04530	-	859964	861400	+	1437	protein_coding	50.7796	150.734	0.336882	-1.57201	0.00776916	0.0198745	SulP family inorganic anion transporter
E0699_RS04535	-	861546	862466	+	921	protein_coding	258.114	211.221	1.22201	0.288884	0.565466	0.653584	bile acid:sodium symporter family protein
E0699_RS04540	-	862476	863228	-	753	protein_coding	88.9585	32.5945	2.72925	1.44431	0.0243214	0.0513093	alpha/beta hydrolase
E0699_RS04545	-	863225	864235	-	1011	protein_coding	35.8826	28.2042	1.27224	0.338695	0.657233	0.73081	iron ABC transporter permease
E0699_RS04550	-	864228	865232	-	1005	protein_coding	105.444	44.114	2.39027	1.25907	0.0304406	0.0614003	iron ABC transporter permease
E0699_RS04555	feuA	865251	866204	-	954	protein_coding	611.634	169.894	3.6001	1.8488	0.000233777	0.000964907	iron ABC transporter substrate-binding protein FeuA
E0699_RS04560	btr	866295	867884	-	1590	protein_coding	199.013	111.483	1.78515	0.83499	0.117022	0.186739	transcriptional regulator Btr
E0699_RS04565	-	868075	869319	-	1245	protein_coding	759.491	49.5646	15.3232	3.93531	8.03e-15	1.16e-13	DUF1343 domain-containing protein
E0699_RS04570	nagZ	869333	871261	-	1929	protein_coding	674.498	62.878	10.7271	3.42048	4.75e-10	4.69e-09	beta-N-acetylhexosaminidase
E0699_RS04575	amiE	871289	872614	-	1326	protein_coding	655.211	69.5828	9.41629	3.23285	1.64e-09	1.53e-08	N-acetylmuramoyl-L-alanine amidase
E0699_RS04580	-	872671	874038	-	1368	protein_coding	746.877	73.839	10.1149	3.33676	7.53e-10	7.35e-09	PTS transporter subunit EIIC
E0699_RS04585	-	874038	874913	-	876	protein_coding	586.925	34.6788	16.9246	4.07985	2.28e-13	3.06e-12	MurR/RpiR family transcriptional regulator
E0699_RS04590	murQ	874930	875844	-	915	protein_coding	828.489	49.6133	16.6989	4.0606	3.4e-15	5.07e-14	N-acetylmuramic acid 6-phosphate etherase
E0699_RS04595	-	875954	876436	-	483	protein_coding	1.47869	12.7621	0.115865	-3.06244	0.0866128	0.146363	GNAT family N-acetyltransferase
E0699_RS04600	-	876449	876904	-	456	protein_coding	3.06754	14.8403	0.206704	-2.27983	0.113397	0.182096	DUF523 domain-containing protein
E0699_RS04605	-	877083	877157	+	75	protein_coding	0	3.83715	0	-2.77112	0.261589	1	tRNA-Glu
E0699_RS04625	-	877425	877496	+	72	protein_coding	0	1.94213	0	-1.7828	0.56103	1	tRNA-Gln
E0699_RS04630	sigW	877727	878290	+	564	protein_coding	34009.4	11323.7	3.00339	1.5866	0.0014393	0.0046901	RNA polymerase sigma factor SigW
E0699_RS04635	rsiW	878304	878930	+	627	protein_coding	51776.4	16331.4	3.17036	1.66465	0.000844916	0.00295461	anti-sigma-W factor RsiW
E0699_RS04640	cdaA	879091	879912	+	822	protein_coding	381.696	454.703	0.83944	-0.252651	0.624125	0.704019	diadenylate cyclase CdaA
E0699_RS04645	cdaR	879905	881359	+	1455	protein_coding	1494.9	1336.37	1.11863	0.161729	0.74561	0.806563	CdaA regulatory protein CdaR
E0699_RS04650	-	881378	882724	+	1347	protein_coding	358.351	1172.6	0.305604	-1.71011	0.000974485	0.00333738	phosphoglucosamine mutase
E0699_RS04660	glmS	883157	884959	+	1803	protein_coding	4161.9	7196.24	0.578344	-0.79004	0.123397	0.194727	glutamine--fructose-6-phosphate transaminase (isomerizing)
E0699_RS04665	-	885006	885146	+	141	protein_coding	19.6636	12.1596	1.61713	0.694658	0.449234	0.548864	hypothetical protein
E0699_RS04675	adaA	886590	887225	+	636	protein_coding	53.1862	32.7347	1.62476	0.70067	0.300188	0.399348	bifunctional transcriptional activator/DNA repair enzyme AdaA
E0699_RS04680	-	887212	887751	+	540	protein_coding	84.5225	28.8501	2.92972	1.5461	0.015774	0.0359838	methylated-DNA--[protein]-cysteine S-methyltransferase
E0699_RS04685	ndh	888270	889787	+	1518	protein_coding	24.4301	15.8585	1.54051	0.620782	0.456407	0.554567	NADH dehydrogenase subunit 5
E0699_RS04690	-	889802	892417	+	2616	protein_coding	70.7737	151.045	0.468559	-1.09601	0.0720152	0.12564	YbcC family protein
E0699_RS04695	-	892494	893021	+	528	protein_coding	7.83408	22.8394	0.343007	-1.56383	0.143095	0.219619	hypothetical protein
E0699_RS04700	-	893085	893375	+	291	protein_coding	7.61376	12.761	0.596643	-0.743447	0.509449	0.605528	hypothetical protein
E0699_RS04705	-	893433	893807	+	375	protein_coding	13.7488	43.5953	0.315374	-1.66602	0.0637199	0.113454	DUF2294 domain-containing protein
E0699_RS04715	ybdK	894243	895205	+	963	protein_coding	15.6682	65.7406	0.238333	-2.0848	0.0163662	0.0370799	two-component system sensor histidine kinase YbdK
E0699_RS04720	-	895264	895518	+	255	protein_coding	6.02491	16.045	0.375501	-1.39905	0.225804	0.319721	hypothetical protein
E0699_RS04725	-	895511	896281	-	771	protein_coding	65.7402	59.5499	1.10395	0.135873	0.849894	0.889967	protein kinase
E0699_RS04730	-	896367	897224	-	858	protein_coding	130.756	79.5328	1.64405	0.716734	0.193302	0.28161	hypothetical protein
E0699_RS04735	-	897356	898540	+	1185	protein_coding	52.5888	98.2915	0.535029	-0.907088	0.171933	0.255908	DUF4885 domain-containing protein
E0699_RS04740	-	898858	900246	+	1389	protein_coding	39.7678	157.249	0.252897	-1.98315	0.00121781	0.00404888	amino acid permease
E0699_RS04745	csgA	900358	900606	+	249	protein_coding	6.13507	1.29476	4.7384	2.25047	0.158598	0.239369	sigma-G-dependent sporulation-specific acid-soluble spore protein CsgA
E0699_RS04750	-	900623	900814	+	192	protein_coding	1.47869	15.7654	0.0937934	-3.37066	0.0560582	0.102141	YbxH family protein
E0699_RS04755	blaOXA	900841	901644	-	804	protein_coding	603.169	81.3279	7.41651	2.88996	1.3e-07	9.93e-07	class D beta-lactamase
E0699_RS04760	cypC	901822	903075	+	1254	protein_coding	49.5212	179.766	0.275476	-1.86485	0.00216412	0.00664076	fatty-acid peroxygenase
E0699_RS04770	-	903627	905246	+	1620	protein_coding	56.6943	220.041	0.257653	-1.95694	0.000600184	0.00218313	APC family permease
E0699_RS04775	-	905292	906173	-	882	protein_coding	64.5284	100.058	0.644909	-0.634331	0.279894	0.379836	glycerophosphodiester phosphodiesterase
E0699_RS04780	glpT	906272	907606	-	1335	protein_coding	93.7251	71.9405	1.30281	0.379172	0.530461	0.623069	glycerol-3-phosphate transporter
E0699_RS04790	-	907903	908151	+	249	protein_coding	24.4301	15.8585	1.54051	0.620782	0.456407	0.554567	YbeF family protein
E0699_RS04795	-	908243	909160	+	918	protein_coding	28.8662	108.105	0.267019	-1.90028	0.00376069	0.0107839	MarR family transcriptional regulator
E0699_RS04810	-	910921	911832	-	912	protein_coding	9.20261	103.901	0.0885706	-3.49801	2.47e-05	0.000126159	hypothetical protein
E0699_RS04815	-	911921	914119	-	2199	protein_coding	106.97	3387.71	0.0315758	-4.98106	5.84e-18	1.03e-16	DUF1906 domain-containing protein
E0699_RS04820	-	914193	915113	-	921	protein_coding	7.83408	253.408	0.0309149	-5.03877	3.59e-09	3.26e-08	DMT family transporter
E0699_RS04825	-	915110	915937	-	828	protein_coding	9.31277	197.457	0.0471635	-4.41859	6.86e-08	5.4e-07	AraC family transcriptional regulator
E0699_RS04830	-	917130	917561	+	432	protein_coding	0	13.593	0	-4.59339	0.0123132	0.0292448	hypothetical protein
E0699_RS04835	-	917739	917981	+	243	protein_coding	4.76655	4.8086	0.991255	-0.0383903	0.980396	0.985894	phage holin
E0699_RS04840	-	918456	919316	+	861	protein_coding	59.5415	104.592	0.569276	-0.81161	0.167845	0.250468	LysM peptidoglycan-binding domain-containing protein
E0699_RS04845	-	919426	920214	-	789	protein_coding	3622.03	4585.91	0.789816	-0.340432	0.510767	0.606374	hypothetical protein
E0699_RS04850	purT	921475	922629	+	1155	protein_coding	34.4505	119.75	0.287687	-1.78795	0.0118628	0.0283611	phosphoribosylglycinamide formyltransferase 2
E0699_RS04855	-	922773	923714	+	942	protein_coding	752.961	158.651	4.74602	2.24713	3.36e-06	2.05e-05	serine protease
E0699_RS04860	-	923677	924075	+	399	protein_coding	166.244	56.6444	2.93488	1.5548	0.00442062	0.0123473	YbfJ family protein
E0699_RS04865	cesB	924241	925131	+	891	protein_coding	118.863	69.7268	1.70469	0.770252	0.170427	0.253761	enantioselective carboxylesterase CesB
E0699_RS04870	pssA	925327	925860	+	534	protein_coding	163.02	313.943	0.519267	-0.945789	0.0789498	0.136011	CDP-diacylglycerol--serine O-phosphatidyltransferase
E0699_RS04875	-	925851	926339	+	489	protein_coding	108.622	232.887	0.466416	-1.09936	0.056862	0.103087	DedA family protein
E0699_RS04880	-	926332	927123	+	792	protein_coding	597.526	561.816	1.06356	0.0888842	0.866334	0.901413	phosphatidylserine decarboxylase
E0699_RS04885	-	927178	927456	+	279	protein_coding	6.24523	16.3227	0.38261	-1.40095	0.223244	0.317112	hypothetical protein
E0699_RS04890	-	927561	928901	+	1341	protein_coding	12949.6	3059.18	4.23302	2.08176	8.03e-05	0.000369523	hypothetical protein
E0699_RS04895	-	929009	929896	+	888	protein_coding	187.166	374.242	0.500121	-0.998266	0.0632513	0.112772	helix-turn-helix transcriptional regulator
E0699_RS04900	-	930096	931064	+	969	protein_coding	1919.11	1503.44	1.27648	0.352284	0.492917	0.589753	rhodanese-related sulfurtransferase
E0699_RS04905	-	931100	932344	-	1245	protein_coding	126.54	62.7428	2.01681	1.00939	0.0798689	0.137113	cation:dicarboxylase symporter family transporter
E0699_RS04910	-	932489	934384	-	1896	protein_coding	50.4491	81.8776	0.616153	-0.699714	0.298179	0.397206	PTS transporter subunit EIIC
E0699_RS04915	nagB	934405	935154	-	750	protein_coding	56.474	33.7039	1.67559	0.742208	0.282368	0.381696	glucosamine-6-phosphate deaminase
E0699_RS04920	gamR	935367	936074	+	708	protein_coding	28.9763	47.2976	0.612638	-0.706716	0.333212	0.434572	transcriptional regulator GamR
E0699_RS04925	-	936108	936383	+	276	protein_coding	14.1895	74.124	0.191429	-2.40541	0.0036511	0.0104999	DUF1648 domain-containing protein
E0699_RS04930	-	936592	937662	+	1071	protein_coding	97.6739	91.8644	1.06324	0.0844017	0.896076	0.923912	branched-chain amino acid aminotransferase
E0699_RS04935	mmuP	937699	939111	-	1413	protein_coding	97.8942	41.2847	2.3712	1.23958	0.0759169	0.131411	S-methylmethionine permease
E0699_RS04940	mmuM	939231	940178	-	948	protein_coding	31.2262	21.1742	1.47473	0.548917	0.517486	0.611798	homocysteine S-methyltransferase
E0699_RS04945	-	940182	940295	+	114	protein_coding	9.31277	6.84267	1.36099	0.431492	0.715201	0.78045	hypothetical protein
E0699_RS04955	-	941766	942749	-	984	protein_coding	6.3554	44.245	0.143641	-2.83412	0.00781411	0.0199766	glutaminase
E0699_RS04960	glnK	943051	944283	+	1233	protein_coding	24.6505	127.057	0.194011	-2.37011	0.000409964	0.00157159	two-component system sensor histidine kinase GlnK
E0699_RS04965	glnL	944294	945238	+	945	protein_coding	74.5487	128.082	0.582039	-0.778532	0.17448	0.258924	glutamine utilization two-component system response regulator GlnL
E0699_RS04975	kdgD	945465	946391	+	927	protein_coding	21.4728	44.4768	0.482786	-1.05352	0.176518	0.261268	5-dehydro-4-deoxyglucarate dehydratase
E0699_RS04980	-	946421	947887	+	1467	protein_coding	38.7298	82.8483	0.467478	-1.10327	0.120663	0.191321	aldehyde dehydrogenase family protein
E0699_RS04985	gudP	947972	949339	+	1368	protein_coding	62.0117	62.2356	0.996402	-0.00976073	0.987741	0.98948	glucarate transporter GudP
E0699_RS04990	gudD	949376	950743	+	1368	protein_coding	37.0308	92.742	0.399288	-1.32919	0.0573644	0.103761	glucarate dehydratase
E0699_RS04995	-	950813	951514	+	702	protein_coding	45.6826	56.505	0.80847	-0.303906	0.637	0.714294	FadR family transcriptional regulator
E0699_RS05000	garD	951606	953138	+	1533	protein_coding	41.2465	95.3304	0.432669	-1.20915	0.079481	0.136689	galactarate dehydratase
E0699_RS05005	-	953412	954332	+	921	protein_coding	1160.19	143.847	8.06544	3.01176	1.22e-09	1.16e-08	phosphotransferase
E0699_RS05010	rtpA	954735	954896	+	162	protein_coding	0	4.99285	0	-3.15111	0.170216	1	anti-TRAP regulator
E0699_RS05015	-	954917	955855	+	939	protein_coding	37.6281	49.6539	0.757809	-0.395732	0.60213	0.684637	DMT family transporter
E0699_RS05020	ycbL	955952	956632	+	681	protein_coding	1.47869	37.215	0.0397336	-4.6084	0.00580955	0.0156031	two-component system response regulator YcbL
E0699_RS05025	ycbM	956634	957569	+	936	protein_coding	3.1777	19.9258	0.159476	-2.68822	0.0552291	0.100907	two-component system sensor histidine kinase YcbM
E0699_RS05030	-	957661	958584	+	924	protein_coding	17.257	59.042	0.292284	-1.79076	0.0289939	0.0592919	ABC transporter ATP-binding protein
E0699_RS05035	-	958603	959289	+	687	protein_coding	24.9809	49.7048	0.502586	-1.00336	0.18709	0.274352	ABC transporter permease
E0699_RS05040	-	959250	959384	-	135	protein_coding	2.95737	2.21947	1.33247	0.436759	0.825189	1	hypothetical protein
E0699_RS05045	-	959344	959730	-	387	protein_coding	21.2524	36.1601	0.587732	-0.7607	0.326163	0.427478	YndM family protein
E0699_RS05050	-	960043	960471	+	429	protein_coding	839.839	41.7915	20.0959	4.32463	4.53e-11	4.9e-10	cell wall hydrolase
E0699_RS05055	-	960577	961308	+	732	protein_coding	30.6754	43.5053	0.705095	-0.507306	0.494653	0.591124	VWA domain-containing protein
E0699_RS05060	-	961390	961566	+	177	protein_coding	0	0.924716	0	-0.715587	0.861687	1	hypothetical protein
E0699_RS05065	phoD	961585	963336	+	1752	protein_coding	589.391	95.1542	6.19406	2.63008	1.77e-07	1.32e-06	alkaline phosphatase PhoD
E0699_RS05070	tatAD	963349	963561	+	213	protein_coding	12.3803	1.75711	7.04582	2.81486	0.0224534	0.0480695	sec-independent protein translocase protein TatAD
E0699_RS05075	tatC	963622	964350	+	729	protein_coding	78.4976	55.2052	1.42192	0.504871	0.409692	0.511537	twin-arginine translocase subunit TatC
E0699_RS05080	pcp	964347	964994	-	648	protein_coding	383.112	158.652	2.4148	1.27224	0.0105551	0.0256661	pyroglutamyl-peptidase I
E0699_RS05085	-	965073	966185	+	1113	protein_coding	109.44	106.3	1.02954	0.0434881	0.938649	0.954222	aminotransferase class V-fold PLP-dependent enzyme
E0699_RS05090	lmr(B)	966227	967666	-	1440	protein_coding	21.2524	72.1251	0.29466	-1.75875	0.0184561	0.0407713	lincomycin efflux MFS transporter Lmr(B)
E0699_RS05095	lmrA	967705	968271	-	567	protein_coding	28.9763	23.4404	1.23617	0.304024	0.699278	0.767068	transcriptional regulator LmrA
E0699_RS05100	-	968488	969615	+	1128	protein_coding	116.236	94.0486	1.23591	0.305719	0.577231	0.663141	type II asparaginase
E0699_RS05105	lipA	969777	970415	+	639	protein_coding	0	34.9032	0	-5.95466	0.000476501	0.00179556	lipase LipA
E0699_RS05110	-	970453	970836	-	384	protein_coding	4.76655	31.9954	0.148976	-2.78382	0.0160056	0.0364495	RDD family protein
E0699_RS05115	-	971071	972147	+	1077	protein_coding	89.6195	191.673	0.467564	-1.09875	0.0553323	0.101049	hypothetical protein
E0699_RS05125	natR	973148	973849	-	702	protein_coding	18.5154	43.4628	0.426005	-1.23663	0.11231	0.18082	two-component system response regulator NatR
E0699_RS05135	natB	974734	975894	+	1161	protein_coding	29.417	96.1187	0.306049	-1.71497	0.0158414	0.0360962	sodium ABC transporter permease NatB
E0699_RS05140	-	976030	976962	+	933	protein_coding	426.324	197.816	2.15515	1.10825	0.0247116	0.0519401	aldo/keto reductase
E0699_RS05145	-	977001	978020	-	1020	protein_coding	0	22.9321	0	-5.34789	0.0018982	0.00593448	DUF4352 domain-containing protein
E0699_RS05150	-	978089	978220	-	132	protein_coding	0	5.40963	0	-3.26365	0.140352	1	hypothetical protein
E0699_RS05155	-	978379	979800	+	1422	protein_coding	202.237	135.659	1.49077	0.575532	0.269428	0.368901	DUF4901 domain-containing protein
E0699_RS05160	-	979987	981348	+	1362	protein_coding	316.177	103.478	3.05549	1.61049	0.00162973	0.0052075	DUF4901 domain-containing protein
E0699_RS05165	cwlK	981356	981859	-	504	protein_coding	442.242	428.764	1.03144	0.0456893	0.933676	0.186111	peptidoglycan L-alanyl-D-glutamate endopeptidase CwlK
E0699_RS05175	-	983211	983987	+	777	protein_coding	12.2701	95.6629	0.128264	-2.9646	0.000156513	0.000671759	SDR family oxidoreductase
E0699_RS05180	-	984011	985696	+	1686	protein_coding	88.8484	156.877	0.566358	-0.82091	0.148731	0.226885	alpha-glucosidase
E0699_RS05185	-	985883	986842	+	960	protein_coding	85.6707	66.0678	1.29671	0.37317	0.548345	0.638053	zinc ABC transporter substrate-binding protein
E0699_RS05190	znuC	986897	987592	+	696	protein_coding	4.43606	23.2562	0.190748	-2.35902	0.0528967	0.0978577	zinc ABC transporter ATP-binding protein ZnuC
E0699_RS05195	znuB	987550	988392	+	843	protein_coding	19.4433	44.9878	0.43219	-1.19774	0.145371	0.222441	zinc ABC transporter permease ZnuB
E0699_RS05205	-	989707	990306	+	600	protein_coding	171.231	184.929	0.925932	-0.109938	0.842991	0.884519	TerD family protein
E0699_RS05210	-	990328	990909	+	582	protein_coding	1169.15	2176.19	0.537246	-0.896011	0.0991024	0.163615	TerD family protein
E0699_RS05215	-	990944	991522	+	579	protein_coding	1708.13	1502.74	1.13668	0.18515	0.749268	0.809155	TerD family protein
E0699_RS05220	-	991574	992347	+	774	protein_coding	2796.55	2199.54	1.27142	0.346655	0.55683	0.646275	TerC family protein
E0699_RS05225	-	992431	994044	+	1614	protein_coding	235.476	922.589	0.255234	-1.96888	0.000212688	0.000887984	hypothetical protein
E0699_RS05230	-	994060	995151	+	1092	protein_coding	337.552	715.659	0.471666	-1.08265	0.0890877	0.149783	toxic anion resistance protein
E0699_RS05235	spoIIIAH	995508	996164	-	657	protein_coding	375.921	46.1431	8.14686	3.02455	1.82e-08	1.53e-07	stage III sporulation ratchet engulfment protein SpoIIIAH
E0699_RS05240	spoIIIAG	996165	996854	-	690	protein_coding	3.1777	15.6723	0.202759	-2.34064	0.10801	0.175165	stage III sporulation protein AG
E0699_RS05245	spoIIIAF	996847	997467	-	621	protein_coding	4.76655	7.44369	0.640347	-0.672416	0.646344	0.722331	stage III sporulation protein AF
E0699_RS05250	spoIIIAE	997481	998680	-	1200	protein_coding	12.2701	26.0763	0.470548	-1.09096	0.233742	0.328858	stage III sporulation protein AE
E0699_RS05255	spoIIIAD	998699	999100	-	402	protein_coding	0	8.23012	0	-3.86869	0.0533619	0.0983951	stage III sporulation protein AD
E0699_RS05260	spoIIIAC	999107	999313	-	207	protein_coding	0	1.01703	0	-0.856999	0.829917	1	stage III sporulation protein AC
E0699_RS05265	-	999336	999851	-	516	protein_coding	0	6.51898	0	-3.53392	0.0956587	0.158886	stage III sporulation protein SpoAB
E0699_RS05270	spoIIIAA	999845	1000768	-	924	protein_coding	4.43606	19.742	0.224702	-2.12445	0.0904922	0.151746	stage III sporulation protein AA
E0699_RS05275	-	1000844	1001125	-	282	protein_coding	3.1777	17.429	0.182322	-2.4944	0.0825324	0.140662	YqhV family protein
E0699_RS05280	efp	1001270	1001827	-	558	protein_coding	206.893	510.992	0.404886	-1.30419	0.0145843	0.0337337	elongation factor P
E0699_RS05285	papA	1001852	1002913	-	1062	protein_coding	410.058	561.35	0.730486	-0.452713	0.384391	0.486157	aminopeptidase PapA
E0699_RS05290	aroQ	1002910	1003356	-	447	protein_coding	12.3803	57.2948	0.216081	-2.21707	0.00793244	0.0202272	type II 3-dehydroquinate dehydratase
E0699_RS05295	-	1003443	1003979	-	537	protein_coding	6.02491	21.3137	0.282678	-1.81135	0.109285	0.176729	hypothetical protein
E0699_RS05300	-	1004206	1005162	+	957	protein_coding	1271.28	966.956	1.31473	0.394861	0.440723	0.540788	DUF1385 domain-containing protein
E0699_RS05305	-	1005202	1005597	+	396	protein_coding	1250.28	534.161	2.34064	1.22723	0.0164689	0.0372491	hypothetical protein
E0699_RS05310	-	1005594	1006469	-	876	protein_coding	68.3035	174.223	0.392045	-1.34788	0.0197299	0.0432018	patatin-like phospholipase family protein
E0699_RS05315	mntR	1006595	1007023	-	429	protein_coding	69.8924	309.788	0.225614	-2.14492	0.000301339	0.00119393	transcriptional regulator MntR
E0699_RS05320	lipM	1007123	1007959	-	837	protein_coding	26.1291	229.744	0.113732	-3.13773	3.21e-06	1.97e-05	octanoyltransferase LipM
E0699_RS05325	-	1008150	1008530	+	381	protein_coding	62.3888	353.858	0.17631	-2.50097	2.38e-05	0.000122112	rhodanese-like domain-containing protein
E0699_RS05330	-	1008565	1010031	-	1467	protein_coding	374.049	572.713	0.653117	-0.613607	0.243349	0.339258	glycine dehydrogenase subunit 2
E0699_RS05335	-	1010024	1011370	-	1347	protein_coding	289.92	528.352	0.548725	-0.86468	0.0981979	0.162494	aminomethyl-transferring glycine dehydrogenase subunit GcvPA
E0699_RS05340	gcvT	1011400	1012488	-	1089	protein_coding	212.791	482.902	0.440651	-1.18023	0.0386724	0.0757286	glycine cleavage system aminomethyltransferase GcvT
E0699_RS05345	-	1012930	1014603	+	1674	protein_coding	45.3521	56.0326	0.809387	-0.30309	0.680835	0.751181	DEAD/DEAH box helicase family protein
E0699_RS05350	-	1014624	1015418	+	795	protein_coding	22.8413	19.7404	1.15708	0.207504	0.814966	0.862887	hypothetical protein
E0699_RS05355	sinI	1015601	1015774	+	174	protein_coding	4.76655	4.8086	0.991255	-0.0383903	0.980396	0.985894	DNA-binding anti-repressor SinI
E0699_RS05360	sinR	1015808	1016143	+	336	protein_coding	226.129	229.744	0.984267	0.0177067	0.981989	0.985978	transcriptional regulator SinR
E0699_RS05365	tasA	1016236	1017021	-	786	protein_coding	140.933	72.2163	1.95154	0.964476	0.11997	0.190521	biofilm matrix protein TasA
E0699_RS05370	-	1017085	1017657	-	573	protein_coding	7.5036	10.0324	0.747934	-0.410783	0.735564	0.797963	signal peptidase I
E0699_RS05375	tapA	1017641	1018402	-	762	protein_coding	1045.08	96.8726	10.7882	3.43205	5.88e-11	6.3e-10	amyloid fiber anchoring/assembly protein TapA
E0699_RS05380	-	1018674	1019000	+	327	protein_coding	140.979	17.2455	8.17484	3.02957	1.77e-05	9.33e-05	YqzG/YhdC family protein
E0699_RS05385	-	1019042	1019221	-	180	protein_coding	2.95737	8.1378	0.363412	-1.43062	0.3663	0.46852	YqzE family protein
E0699_RS05390	comGG	1019292	1019666	-	375	protein_coding	0	20.9888	0	-5.22128	0.00307004	0.00901769	ComG operon protein ComGG
E0699_RS05395	comGF	1019667	1020050	-	384	protein_coding	0	2.35814	0	-2.06473	0.470138	1	ComG operon protein ComGF
E0699_RS05400	comGE	1020076	1020423	-	348	protein_coding	0	1.89578	0	-1.74955	0.571607	1	ComG operon protein 5
E0699_RS05405	comGD	1020407	1020838	-	432	protein_coding	0	3.1438	0	-2.48278	0.341814	1	comG operon protein ComGD
E0699_RS05410	comGC	1020828	1021124	-	297	protein_coding	0	2.40411	0	-2.0956	0.462832	1	comG operon protein ComGC
E0699_RS05415	comGB	1021138	1022175	-	1038	protein_coding	9.09245	33.7027	0.269784	-1.88493	0.05691	0.103127	comG operon protein ComGB
E0699_RS05420	comGA	1022162	1023232	-	1071	protein_coding	29.3068	45.9129	0.638314	-0.65237	0.360985	0.463011	competence protein ComGA
E0699_RS05425	-	1023444	1023641	-	198	protein_coding	0	4.30027	0	-2.93066	0.213293	1	hypothetical protein
E0699_RS05430	corA	1023643	1024596	-	954	protein_coding	21.9134	92.9833	0.23567	-2.09883	0.00434963	0.0121918	magnesium transporter CorA
E0699_RS05435	-	1024738	1026066	+	1329	protein_coding	71.4812	148.704	0.480694	-1.05433	0.0651305	0.115347	HlyC/CorC family transporter
E0699_RS05440	rsbRD	1026119	1026955	-	837	protein_coding	157.482	237.741	0.662412	-0.593237	0.289132	0.388141	RsbT co-antagonist protein RsbRD
E0699_RS05445	-	1027042	1027112	+	71	protein_coding	3.06754	11.2345	0.273046	-1.87817	0.206447	0.297495	tRNA-Gln
E0699_RS05450	mgsR	1027179	1027559	-	381	protein_coding	67.8629	490.848	0.138256	-2.84961	8.44e-06	4.76e-05	transcriptional regulator MgsR
E0699_RS05455	-	1027791	1028036	+	246	protein_coding	5.91475	39.8547	0.148408	-2.7209	0.0103681	0.0253195	DUF2626 domain-containing protein
E0699_RS05460	-	1028076	1028711	-	636	protein_coding	33.7429	75.4203	0.447398	-1.16012	0.0801106	0.137357	MBL fold metallo-hydrolase
E0699_RS05465	-	1028868	1029041	+	174	protein_coding	35.2216	42.3109	0.832447	-0.263157	0.703424	0.770979	DUF2759 domain-containing protein
E0699_RS05470	-	1029073	1029387	-	315	protein_coding	56.3639	84.0231	0.670814	-0.572827	0.360515	0.462756	MTH1187 family thiamine-binding protein
E0699_RS05475	-	1029390	1030451	-	1062	protein_coding	97.8307	82.5368	1.1853	0.245869	0.661726	0.734575	hypothetical protein
E0699_RS05480	-	1030513	1031643	-	1131	protein_coding	36.9206	64.6378	0.571192	-0.811117	0.224318	0.318297	hypothetical protein
E0699_RS05485	-	1031726	1033642	-	1917	protein_coding	1513.35	635.275	2.3822	1.2524	0.0106108	0.0257385	LTA synthase family protein
E0699_RS05490	-	1033759	1034724	-	966	protein_coding	53.9573	258.931	0.208385	-2.26569	7.31e-05	0.000339515	ROK family glucokinase
E0699_RS05495	-	1034735	1034950	-	216	protein_coding	0	8.50861	0	-3.9136	0.0494359	0.0926166	YqgQ family protein
E0699_RS05500	glpG	1035060	1036583	-	1524	protein_coding	85.8274	436.103	0.196805	-2.34034	9.54e-05	0.000432985	rhomboid protease GluP
E0699_RS05505	-	1036673	1036846	-	174	protein_coding	1.58885	1.94175	0.818256	-0.332575	0.891599	1	hypothetical protein
E0699_RS05510	-	1036913	1037476	-	564	protein_coding	3.06754	23.6718	0.129586	-2.9518	0.0272532	0.0561559	5-formyltetrahydrofolate cyclo-ligase
E0699_RS05515	rpmG	1037561	1037710	-	150	protein_coding	1.47869	10.219	0.1447	-2.74227	0.136332	0.211525	50S ribosomal protein L33
E0699_RS05520	-	1037794	1038873	-	1080	protein_coding	16.596	27.9705	0.59334	-0.747831	0.403808	0.505617	glycosyltransferase family 4 protein
E0699_RS05525	-	1038870	1039340	-	471	protein_coding	6.24523	13.1766	0.473963	-1.0952	0.36479	0.466889	hypothetical protein
E0699_RS05530	-	1039520	1039873	+	354	protein_coding	4.65639	172.764	0.0269522	-5.22811	2.67e-07	1.93e-06	hypothetical protein
E0699_RS05535	-	1039870	1040334	+	465	protein_coding	74.8326	1593.83	0.0469516	-4.41784	3.86e-13	5.02e-12	hypothetical protein
E0699_RS05540	-	1040362	1041171	-	810	protein_coding	614.634	34.077	18.0366	4.17269	1.02e-10	1.06e-09	phosphate ABC transporter ATP-binding protein
E0699_RS05545	-	1041155	1041964	-	810	protein_coding	319.32	46.7928	6.82414	2.77144	3.7e-06	2.24e-05	phosphate ABC transporter ATP-binding protein
E0699_RS05550	pstA	1041985	1042869	-	885	protein_coding	128.332	40.9162	3.13647	1.6484	0.01242	0.0294456	phosphate ABC transporter permease PstA
E0699_RS05555	pstC	1042869	1043798	-	930	protein_coding	155.343	52.9409	2.93426	1.55275	0.00564992	0.015236	phosphate ABC transporter permease subunit PstC
E0699_RS05560	-	1043867	1044769	-	903	protein_coding	1045.08	96.8726	10.7882	3.43205	5.88e-11	6.3e-10	phosphate ABC transporter substrate-binding protein
E0699_RS05565	-	1044925	1047075	-	2151	protein_coding	456.385	2461.76	0.18539	-2.43081	3.02e-06	1.86e-05	penicillin-binding protein 2
E0699_RS05570	-	1047189	1048481	-	1293	protein_coding	79.3153	219.317	0.361647	-1.46572	0.00770394	0.0197457	MFS transporter
E0699_RS05575	-	1048588	1049196	-	609	protein_coding	3158	11400.2	0.277012	-1.85196	0.000300405	0.00119371	superoxide dismutase
E0699_RS05580	-	1049375	1049857	-	483	protein_coding	7.61376	66.3903	0.114682	-3.1205	0.000925388	0.00320228	DUF456 domain-containing protein
E0699_RS05585	-	1049967	1050728	+	762	protein_coding	28.6459	198.431	0.144362	-2.78268	3.92e-05	0.000192389	DUF1189 domain-containing protein
E0699_RS05590	-	1050823	1051122	+	300	protein_coding	4.65639	13.593	0.342557	-1.55974	0.223056	0.316958	LysM peptidoglycan-binding domain-containing protein
E0699_RS05595	ispG	1051245	1052378	+	1134	protein_coding	2305.85	976.952	2.36025	1.23903	0.0173682	0.0388639	flavodoxin-dependent (E)-4-hydroxy-3-methylbut-2-enyl-diphosphate synthase
E0699_RS05600	-	1052404	1052793	-	390	protein_coding	130946	47.2969	2768.6	11.4323	1.76e-76	2.27e-74	DUF308 domain-containing protein
E0699_RS05605	-	1052926	1053507	+	582	protein_coding	285.768	78.8908	3.62232	1.85879	0.000581987	0.00212861	nucleotidase
E0699_RS05610	zur	1053550	1053987	-	438	protein_coding	44.314	77.4995	0.571797	-0.804721	0.201275	0.290885	zinc uptake transcriptional repressor Zur
E0699_RS05615	-	1054125	1055006	-	882	protein_coding	165.867	106.678	1.55484	0.636885	0.233903	0.328968	YitT family protein
E0699_RS05620	-	1055122	1055376	+	255	protein_coding	1596.69	18.3081	87.212	6.44127	7.84e-19	1.45e-17	DUF2624 domain-containing protein
E0699_RS05625	-	1055403	1056296	-	894	protein_coding	224.087	460.118	0.48702	-1.03699	0.0506737	0.0945798	deoxyribonuclease IV
E0699_RS05630	cshB	1056306	1057622	-	1317	protein_coding	363.668	853.143	0.426269	-1.23015	0.0172266	0.0386377	DEAD-box ATP-dependent RNA helicase CshB
E0699_RS05635	-	1057791	1058534	+	744	protein_coding	29986.1	48.2212	621.844	9.27673	1.58e-69	1.5e-67	hypothetical protein
E0699_RS05640	-	1058657	1059601	+	945	protein_coding	2610.5	301.837	8.64872	3.11307	2.13e-09	1.96e-08	4-hydroxy-3-methylbut-2-enyl diphosphate reductase
E0699_RS05645	-	1059624	1060745	-	1122	protein_coding	186.679	396.471	0.470851	-1.08627	0.0327939	0.0654399	Nif3-like dinuclear metal center hexameric protein
E0699_RS05650	-	1060738	1061427	-	690	protein_coding	14.0793	62.6995	0.224552	-2.17072	0.00743421	0.0191777	tRNA (adenine-N(1))-methyltransferase
E0699_RS05655	cccA	1061645	1062007	-	363	protein_coding	35.1114	113.054	0.310573	-1.68521	0.00726648	0.0188796	cytochrome c-550
E0699_RS05665	rpoD	1062336	1063451	-	1116	protein_coding	1484.94	1571.76	0.944759	-0.0818472	0.870514	0.904344	RNA polymerase sigma factor RpoD
E0699_RS05670	-	1063650	1065461	-	1812	protein_coding	6317.51	1682.36	3.75515	1.90892	0.000135746	0.000591549	DNA primase
E0699_RS05675	-	1065495	1065989	-	495	protein_coding	238.67	191.396	1.247	0.318292	0.547203	0.637097	YaiI/YqxD family protein
E0699_RS05680	-	1066243	1067055	-	813	protein_coding	365.367	337.209	1.0835	0.115959	0.82669	0.872006	kinase/pyrophosphorylase
E0699_RS05685	ccpN	1067081	1067719	-	639	protein_coding	108.465	150.429	0.72104	-0.473642	0.427786	0.528168	transcriptional regulator CcpN
E0699_RS05690	glyS	1067852	1069891	-	2040	protein_coding	622.6	407.707	1.52708	0.610893	0.208436	0.299928	glycine--tRNA ligase subunit beta
E0699_RS05695	glyQ	1069884	1070771	-	888	protein_coding	42.7252	81.1517	0.526486	-0.923331	0.142529	0.218848	glycine--tRNA ligase subunit alpha
E0699_RS05700	recO	1071068	1071835	-	768	protein_coding	4863.42	249.944	19.458	4.28281	3.09e-17	5.17e-16	DNA repair protein RecO
E0699_RS05705	-	1071872	1072015	-	144	protein_coding	352.563	21.6883	16.2559	4.02779	2.75e-12	3.33e-11	YqzL family protein
E0699_RS05710	-	1072163	1073068	-	906	protein_coding	6827.63	358.423	19.0491	4.25192	2.07e-17	3.52e-16	GTPase Era
E0699_RS05715	-	1073049	1073459	-	411	protein_coding	3068.79	219.369	13.9892	3.80652	1.44e-14	2.06e-13	cytidine deaminase
E0699_RS05720	-	1073578	1073949	-	372	protein_coding	10.9016	44.3457	0.245832	-2.03634	0.021203	0.0460091	diacylglycerol kinase family protein
E0699_RS05725	ybeY	1073930	1074403	-	474	protein_coding	76.2478	109.36	0.697215	-0.518284	0.371506	0.473962	rRNA maturation RNase YbeY
E0699_RS05730	pgpH	1074404	1076539	-	2136	protein_coding	356.402	938.998	0.379556	-1.39849	0.00976654	0.0240273	cyclic-di-AMP phosphodiesterase PgpH
E0699_RS05735	-	1076618	1077577	-	960	protein_coding	2376.05	167.955	14.147	3.8232	2.65e-14	3.74e-13	PhoH family protein
E0699_RS05740	yqfD	1077574	1078770	-	1197	protein_coding	76.5782	93.1592	0.822015	-0.284319	0.652018	0.726749	sporulation protein YqfD
E0699_RS05745	yqfC	1078789	1079070	-	282	protein_coding	0	3.42114	0	-2.60513	0.306588	1	sporulation protein YqfC
E0699_RS05750	-	1079127	1079546	-	420	protein_coding	8217.78	1815	4.5277	2.1789	4.07e-05	0.000199343	hypothetical protein
E0699_RS05755	floA	1079571	1080566	-	996	protein_coding	5537.05	1422.2	3.89329	1.9611	7.14e-05	0.000332627	flotillin-like protein FloA
E0699_RS05760	-	1080588	1081901	-	1314	protein_coding	21122.6	2496.71	8.46017	3.08075	1.25e-09	1.19e-08	nodulation protein NfeD
E0699_RS05765	-	1082032	1082478	-	447	protein_coding	1788.57	2194.71	0.814943	-0.294962	0.591865	0.675279	GatB/YqeY domain-containing protein
E0699_RS05770	rpsU	1082493	1082666	-	174	protein_coding	263.35	399.226	0.659653	-0.59865	0.30048	0.399603	30S ribosomal protein S21
E0699_RS05775	-	1082839	1083762	+	924	protein_coding	69.8458	47.1119	1.48255	0.562203	0.408518	0.510391	hypothetical protein
E0699_RS05780	mtaB	1083798	1085153	-	1356	protein_coding	1304.13	879.733	1.48241	0.568136	0.259363	0.358198	tRNA (N(6)-L-threonylcarbamoyladenosine(37)-C(2))-methylthiotransferase MtaB
E0699_RS05785	-	1085153	1085923	-	771	protein_coding	223.6	110.705	2.01979	1.01525	0.0581132	0.104878	16S rRNA (uracil(1498)-N(3))-methyltransferase
E0699_RS05790	prmA	1085946	1086881	-	936	protein_coding	227.375	287.434	0.79105	-0.337352	0.509485	0.605528	50S ribosomal protein L11 methyltransferase
E0699_RS05795	dnaJ	1086906	1088033	-	1128	protein_coding	115.418	162.44	0.710529	-0.494076	0.359891	0.462253	molecular chaperone DnaJ
E0699_RS05800	dnaK	1088233	1090068	-	1836	protein_coding	13855.1	6326.58	2.18999	1.13094	0.0245396	0.0516875	molecular chaperone DnaK
E0699_RS05805	grpE	1090092	1090655	-	564	protein_coding	437.446	592.141	0.738753	-0.43649	0.392448	0.494033	nucleotide exchange factor GrpE
E0699_RS05810	hrcA	1090726	1091757	-	1032	protein_coding	8170.04	1929.65	4.23394	2.08207	3.8e-05	0.00018718	heat-inducible transcriptional repressor HrcA
E0699_RS05815	hemW	1091838	1092977	-	1140	protein_coding	150.356	177.803	0.845631	-0.239727	0.670498	0.741626	radical SAM family heme chaperone HemW
E0699_RS05820	lepA	1093030	1094868	-	1839	protein_coding	2947.81	754.911	3.90484	1.96541	6.36e-05	0.000299689	elongation factor 4
E0699_RS05825	-	1095002	1095340	-	339	protein_coding	13.4183	15.3961	0.871542	-0.186687	0.855295	0.893662	YqxA family protein
E0699_RS05830	-	1095357	1096562	-	1206	protein_coding	46.1232	69.1192	0.667299	-0.586796	0.380359	0.48282	stage II sporulation protein P
E0699_RS05835	gpr	1096625	1097731	-	1107	protein_coding	17.257	101.294	0.170366	-2.56942	0.00179912	0.00567819	GPR endopeptidase
E0699_RS05840	rpsT	1097935	1098201	+	267	protein_coding	454.478	616.92	0.736689	-0.439709	0.536865	0.62763	30S ribosomal protein S20
E0699_RS05845	holA	1098216	1099259	-	1044	protein_coding	829.938	235.232	3.52817	1.81874	0.00112752	0.00380262	DNA polymerase III subunit delta
E0699_RS05855	-	1099489	1099623	+	135	protein_coding	704.919	146.864	4.79982	2.26373	4.86e-06	2.87e-05	YqzM family protein
E0699_RS05860	-	1099663	1101993	-	2331	protein_coding	27.718	150.63	0.184014	-2.44605	0.000298889	0.00118929	DNA internalization-related competence protein ComEC/Rec2
E0699_RS05865	-	1101997	1102566	-	570	protein_coding	20.655	49.9779	0.413283	-1.278	0.575539	0.661961	ComE operon protein 2
E0699_RS05870	comEA	1102633	1103250	-	618	protein_coding	1.47869	45.9565	0.0321758	-4.91092	0.00235949	0.0071849	competence protein ComEA
E0699_RS05875	-	1103334	1104155	+	822	protein_coding	613.486	45.0314	13.6235	3.76636	1.34e-08	1.13e-07	late competence protein ComER
E0699_RS05880	-	1104221	1104964	-	744	protein_coding	220.909	193.566	1.14126	0.191818	0.714714	0.780133	class I SAM-dependent methyltransferase
E0699_RS05885	rsfS	1104961	1105317	-	357	protein_coding	9.20261	34.5447	0.266397	-1.90693	0.0459163	0.0870879	ribosome silencing factor
E0699_RS05890	-	1105335	1105895	-	561	protein_coding	39.0603	47.5348	0.82172	-0.290608	0.68846	0.757497	HD domain-containing protein
E0699_RS05895	-	1105885	1106454	-	570	protein_coding	37.7383	75.2375	0.501589	-0.987859	0.154525	0.234376	nicotinate-nucleotide adenylyltransferase
E0699_RS05900	yhbY	1106466	1106756	-	291	protein_coding	2.95737	12.1619	0.243167	-2.00422	0.177631	0.262524	ribosome assembly RNA-binding protein YhbY
E0699_RS05905	aroE	1106750	1107592	-	843	protein_coding	39.1704	31.9479	1.22607	0.284144	0.71949	0.780133	shikimate dehydrogenase
E0699_RS05910	yqeH	1107610	1108710	-	1101	protein_coding	26.019	190.825	0.13635	-2.87417	5.77e-06	3.36e-05	ribosome biogenesis GTPase YqeH
E0699_RS05915	-	1108714	1109232	-	519	protein_coding	16.7062	29.2212	0.571714	-0.802902	0.338477	0.440038	YqeG family HAD IIIA-type phosphatase
E0699_RS05920	-	1109594	1109734	+	141	protein_coding	76.7986	38.8423	1.97719	0.983854	0.107142	0.174182	sporulation histidine kinase inhibitor Sda
E0699_RS05925	-	1110040	1110771	-	732	protein_coding	48.8603	321.615	0.151922	-2.71677	2.92e-06	1.82e-05	SGNH/GDSL hydrolase family protein
E0699_RS05930	-	1111023	1111775	-	753	protein_coding	25663.6	46.3725	553.423	9.10881	1.26e-67	1.14e-65	N-acetylmuramoyl-L-alanine amidase
E0699_RS05935	fni	1111962	1112588	+	627	protein_coding	107.804	39.9474	2.69866	1.42876	0.0172313	0.0386377	TVP38/TMEM64 family protein
E0699_RS05940	gnd	1112607	1113500	-	894	protein_coding	19.5534	42.9035	0.455753	-1.12622	0.181756	0.268323	decarboxylating 6-phosphogluconate dehydrogenase
E0699_RS05945	-	1113751	1114473	+	723	protein_coding	164.215	350.239	0.468865	-1.09111	0.0434885	0.0833966	hypothetical protein
E0699_RS05950	nucB	1114506	1114916	-	411	protein_coding	32.815	73.0958	0.448931	-1.16545	0.11575	0.185004	sporulation-specific Dnase NucB
E0699_RS05955	sigK	1115115	1115840	+	726	protein_coding	351.284	44.2929	7.93092	2.98744	0.028225	0.0579784	RNA polymerase sporulation sigma factor SigK
E0699_RS05960	-	1115840	1115938	+	99	protein_coding	1.47869	3.18977	0.463571	-1.075	0.638846	1	hypothetical protein
E0699_RS05970	fumC	1116366	1117754	-	1389	protein_coding	41.4668	63.1063	0.657095	-0.609116	0.393287	0.494933	class II fumarate hydratase
E0699_RS05975	-	1117921	1118811	+	891	protein_coding	142.962	36.4351	3.92375	1.97242	0.000577906	0.00211757	LysR family transcriptional regulator
E0699_RS05980	-	1119753	1120148	+	396	protein_coding	110.211	499.594	0.220601	-2.18011	3.26e-05	0.000163559	VOC family protein
E0699_RS05990	-	1120888	1122015	-	1128	protein_coding	144.047	210.217	0.685229	-0.54196	0.401317	0.50313	tetratricopeptide repeat protein
E0699_RS06000	-	1124137	1124424	+	288	protein_coding	1.58885	13.1295	0.121014	-3.09644	0.0882682	0.148593	hypothetical protein
E0699_RS06010	-	1124827	1125267	+	441	protein_coding	5.91475	54.8344	0.107866	-3.17968	0.00194906	0.00607441	SMI1/KNR4 family protein
E0699_RS06015	-	1125366	1125818	+	453	protein_coding	10.7915	11.8351	0.911815	-0.143325	0.895235	0.923319	SMI1/KNR4 family protein
E0699_RS06020	-	1125915	1126274	+	360	protein_coding	0	18.723	0	-5.05694	0.00498323	0.013632	hypothetical protein
E0699_RS06025	-	1126346	1126858	+	513	protein_coding	6.02491	23.4864	0.256528	-1.95127	0.0816577	0.139469	hypothetical protein
E0699_RS06030	-	1127166	1127369	-	204	protein_coding	7.83408	22.1464	0.35374	-1.51903	0.152995	0.232402	hypothetical protein
E0699_RS06045	-	1128646	1128936	+	291	protein_coding	9.09245	34.0306	0.267184	-1.89599	0.0428142	0.0823811	hypothetical protein
E0699_RS06055	-	1130093	1130815	-	723	protein_coding	38.3993	65.0576	0.590235	-0.762121	0.240105	0.335439	hypothetical protein
E0699_RS06060	-	1131099	1131953	+	855	protein_coding	7.72392	38.2796	0.201777	-2.31901	0.0220916	0.04746	C1 family peptidase
E0699_RS06065	-	1131977	1132297	+	321	protein_coding	0	5.91757	0	-3.39574	0.121305	0.192065	protease inhibitor I42 family protein
E0699_RS06070	-	1132371	1133336	+	966	protein_coding	41.0262	67.1285	0.611159	-0.709423	0.323532	0.424309	hypothetical protein
E0699_RS06075	-	1133721	1134440	-	720	protein_coding	51.2668	81.6588	0.627817	-0.665586	0.307535	0.406948	hypothetical protein
E0699_RS06095	-	1136499	1136711	-	213	protein_coding	5109.23	12.4369	410.811	8.67283	3.44e-50	1.85e-48	spore germination protein
E0699_RS06100	-	1136875	1137081	+	207	protein_coding	28.9763	29.8223	0.971634	-0.0412255	0.955931	0.967592	hypothetical protein
E0699_RS06110	lepB	1137524	1138075	+	552	protein_coding	251.538	320.321	0.785269	-0.348551	0.500619	0.596817	signal peptidase I
E0699_RS06115	-	1138310	1138654	+	345	protein_coding	11.9397	50.3078	0.237332	-2.0554	0.0179347	0.0398405	hypothetical protein
E0699_RS06120	ribD	1139048	1140133	+	1086	protein_coding	3253.13	2574.9	1.2634	0.33732	0.51232	0.607674	bifunctional diaminohydroxyphosphoribosylaminopyrimidine deaminase/5-amino-6-(5-phosphoribosylamino)uracil reductase RibD
E0699_RS06125	ribE	1140144	1140791	+	648	protein_coding	695.513	1524.19	0.456315	-1.13191	0.0280714	0.0577224	riboflavin synthase subunit alpha
E0699_RS06130	-	1140806	1142002	+	1197	protein_coding	1485.98	3541.22	0.419624	-1.25292	0.0138915	0.0323838	bifunctional 3%2C4-dihydroxy-2-butanone-4-phosphate synthase/GTP cyclohydrolase II
E0699_RS06135	ribH	1142035	1142499	+	465	protein_coding	8910.93	684.45	13.0191	3.70277	2.38e-13	3.18e-12	6%2C7-dimethyl-8-ribityllumazine synthase
E0699_RS06140	ribT	1142612	1142986	+	375	protein_coding	4022.18	789.888	5.09208	2.3484	4.88e-06	2.88e-05	GNAT family N-acetyltransferase RibT
E0699_RS06145	-	1143000	1143524	-	525	protein_coding	356.762	26.4004	13.5135	3.75222	2.35e-12	2.86e-11	DUF309 domain-containing protein
E0699_RS06150	scpA	1143804	1144559	+	756	protein_coding	22.9514	56.2215	0.408232	-1.29345	0.0802994	0.137562	segregation/condensation protein A
E0699_RS06155	scpB	1144549	1145142	+	594	protein_coding	25.5783	20.2985	1.26011	0.341128	0.678702	0.749243	SMC-Scp complex subunit ScpB
E0699_RS06160	-	1145197	1145736	+	540	protein_coding	242.446	50.8111	4.77151	2.25146	6.33e-05	0.00029896	YpuI family protein
E0699_RS06165	-	1145859	1147007	+	1149	protein_coding	38.7298	32.5949	1.18822	0.241572	0.7434	0.804609	D-alanyl-D-alanine carboxypeptidase
E0699_RS06170	spmA	1146995	1147585	+	591	protein_coding	6.24523	10.5415	0.592441	-0.772464	0.534192	0.62579	spore maturation protein SbmA
E0699_RS06175	spmB	1147590	1148126	+	537	protein_coding	30.455	9.52488	3.19742	1.67674	0.0392812	0.0767435	spore maturation protein SpmB
E0699_RS06180	rluB	1148218	1148952	+	735	protein_coding	115.685	217.525	0.531824	-0.908989	0.103611	0.169897	23S rRNA pseudouridine(2605) synthase RluB
E0699_RS06185	resA	1149047	1149586	+	540	protein_coding	29.3068	75.1376	0.390042	-1.36237	0.0430929	0.0828373	thiol-disulfide oxidoreductase ResA
E0699_RS06190	resB	1149583	1151211	+	1629	protein_coding	100.678	287.614	0.350045	-1.51303	0.00451971	0.0125976	cytochrome c biogenesis protein ResB
E0699_RS06195	resC	1151231	1152406	+	1176	protein_coding	74.6589	185.281	0.40295	-1.3094	0.0189295	0.0417014	cytochrome c biogenesis protein ResC
E0699_RS06200	resD	1152487	1153209	+	723	protein_coding	355.788	241.432	1.47365	0.559379	0.285438	0.384285	DNA-binding response regulator ResD
E0699_RS06205	resE	1153206	1154975	+	1770	protein_coding	1463.63	984.978	1.48595	0.57141	0.259672	0.358377	sensor histidine kinase ResE
E0699_RS06210	sigX	1155179	1155763	+	585	protein_coding	13.9692	40.5094	0.344838	-1.54319	0.0721573	0.125833	RNA polymerase sigma factor SigX
E0699_RS06215	rsiX	1155699	1156802	+	1104	protein_coding	137.111	362.039	0.378719	-1.4016	0.0111745	0.026893	anti-sigma-X factor RsiX
E0699_RS06220	aroD	1156914	1157681	+	768	protein_coding	118.863	69.7268	1.70469	0.770252	0.170427	0.00029896	type I 3-dehydroquinate dehydratase
E0699_RS06225	-	1157723	1159300	-	1578	protein_coding	766.02	201.794	3.79605	1.92459	8.3e-05	0.000381085	phosphoglycerate dehydrogenase
E0699_RS06230	fmnP	1159797	1160369	+	573	protein_coding	522.786	2005.74	0.260645	-1.93963	0.000321423	0.0012663	riboflavin transporter FmnP
E0699_RS06235	-	1160409	1160657	-	249	protein_coding	713.507	94.0145	7.58933	2.92587	5.65e-08	4.47e-07	ferredoxin
E0699_RS06240	-	1160923	1161981	+	1059	protein_coding	594.36	80.3216	7.39976	2.88896	2.65e-08	2.18e-07	hypothetical protein
E0699_RS06245	-	1161974	1163464	+	1491	protein_coding	133.052	160.028	0.831431	-0.266279	0.616916	0.698061	ATP-dependent DNA helicase RecQ
E0699_RS06250	-	1163524	1164093	+	570	protein_coding	56.9147	56.1794	1.01309	0.0168213	0.978394	0.984574	CPBP family intramembrane metalloprotease
E0699_RS06255	-	1164044	1164766	+	723	protein_coding	254.936	157.731	1.61627	0.692933	0.18295	0.269795	LysM peptidoglycan-binding domain-containing protein
E0699_RS06260	-	1164829	1165272	+	444	protein_coding	29.417	12.3917	2.37392	1.2413	0.12601	0.198066	YpbF family protein
E0699_RS06265	-	1165358	1166137	+	780	protein_coding	19.5534	121.968	0.160316	-2.62949	0.000338368	0.0013278	metallophosphoesterase
E0699_RS06270	-	1166296	1166880	+	585	protein_coding	3797.72	114.68	33.1158	5.0504	1.55e-25	3.81e-24	genetic competence negative regulator
E0699_RS06275	gudB	1167036	1168310	+	1275	protein_coding	1037.19	3781.83	0.274257	-1.8666	0.000425842	0.00162309	NAD-specific glutamate dehydrogenase
E0699_RS06280	ypdA	1168418	1169392	+	975	protein_coding	303.686	933.195	0.325426	-1.61957	0.0019022	0.00594233	YpdA family putative bacillithiol disulfide reductase
E0699_RS06285	prsW	1169512	1170168	+	657	protein_coding	120.452	314.499	0.382996	-1.38312	0.0121251	0.0288842	intramembrane metalloprotease PrsW
E0699_RS06290	sleB	1170321	1171238	+	918	protein_coding	22.621	56.9593	0.397143	-1.32562	0.0901503	0.151314	spore cortex-lytic enzyme
E0699_RS06295	ypeB	1171273	1172625	+	1353	protein_coding	297.314	55.9917	5.30996	2.40809	1.47e-05	7.88e-05	germination protein YpeB
E0699_RS06300	dgrA	1172719	1173372	+	654	protein_coding	24.0996	49.8856	0.483098	-1.04304	0.186285	0.273589	cyclic di-GMP receptor DgrA
E0699_RS06305	-	1173417	1173593	+	177	protein_coding	0	1.06338	0	-0.918168	0.813075	1	YpfB family protein
E0699_RS06310	-	1173672	1174346	+	675	protein_coding	12.16	48.2718	0.251907	-1.98359	0.0178008	0.0395872	(d)CMP kinase
E0699_RS06315	rpsA	1174579	1175727	+	1149	protein_coding	2632.53	3377.98	0.779321	-0.359713	0.483724	0.579799	30S ribosomal protein S1
E0699_RS06320	-	1175740	1176789	+	1050	protein_coding	92.1362	88.4509	1.04166	0.0574633	0.919987	0.940174	type 2 isopentenyl-diphosphate Delta-isomerase
E0699_RS06325	-	1176832	1176963	-	132	protein_coding	78.6543	16.4591	4.77877	2.25332	0.00127352	0.00422	YpzI family protein
E0699_RS06330	-	1177040	1177639	+	600	protein_coding	5.91475	23.994	0.24651	-1.99511	0.0913637	0.152914	hypothetical protein
E0699_RS06335	-	1177636	1178529	+	894	protein_coding	0	54.2315	0	-6.58924	5e-05	0.000241963	membrane protein
E0699_RS06340	-	1178526	1178720	+	195	protein_coding	1.47869	2.45046	0.603433	-0.69021	0.769108	1	hypothetical protein
E0699_RS06345	engA	1178874	1180184	+	1311	protein_coding	53.6268	549.17	0.0976507	-3.35616	2.17e-09	2e-08	ribosome-associated GTPase EngA
E0699_RS06350	gpsA	1180202	1181239	+	1038	protein_coding	321.871	1097.06	0.293393	-1.76904	0.000479777	0.00180448	NAD(P)H-dependent glycerol-3-phosphate dehydrogenase
E0699_RS06355	-	1181577	1181780	+	204	protein_coding	1.47869	6.70361	0.220581	-2.14059	0.281725	0.381281	DUF2768 domain-containing protein
E0699_RS06360	-	1181802	1182536	+	735	protein_coding	44.0937	75.0031	0.587892	-0.762414	0.234415	0.329431	hypothetical protein
E0699_RS06365	spoIVA	1182717	1184195	+	1479	protein_coding	3738.46	145.136	25.7584	4.68648	6.53e-19	1.22e-17	stage IV sporulation protein A
E0699_RS06370	hbs	1184569	1184847	+	279	protein_coding	167.329	1129	0.14821	-2.75183	4.34e-06	2.59e-05	non-specific DNA-binding protein Hbs
E0699_RS06375	folE	1185035	1185607	+	573	protein_coding	151.678	163.054	0.93023	-0.103567	0.852088	0.891246	GTP cyclohydrolase I FolE
E0699_RS06380	mtrB	1185629	1185856	+	228	protein_coding	19.8839	40.7879	0.487496	-1.03318	0.198153	0.287207	trp RNA-binding attenuation protein MtrB
E0699_RS06385	yqiD	1186020	1186775	+	756	protein_coding	259.656	31.1657	8.33147	3.05837	2.71e-08	2.23e-07	heptaprenyl diphosphate synthase component 1
E0699_RS06390	menG	1186782	1187483	+	702	protein_coding	338.861	155.509	2.17905	1.12361	0.0289045	0.326453	demethylmenaquinone methyltransferase
E0699_RS06395	hepT	1187425	1188471	+	1047	protein_coding	254.936	157.731	1.61627	0.692933	0.18295	0.269795	heptaprenyl diphosphate synthase component II
E0699_RS06400	ndk	1188587	1189036	+	450	protein_coding	63.1599	246.285	0.25645	-1.96503	0.000636233	0.00230165	nucleoside-diphosphate kinase
E0699_RS06405	cheR	1189273	1190043	+	771	protein_coding	15.3377	85.301	0.179807	-2.47779	0.00149227	0.00482837	protein-glutamate O-methyltransferase CheR
E0699_RS06410	aroC	1190118	1191290	+	1173	protein_coding	59.9186	38.5657	1.55368	0.642871	0.382714	0.0200323	chorismate synthase
E0699_RS06415	aroB	1191290	1192378	+	1089	protein_coding	242.619	143.853	1.68657	0.753248	0.157782	0.206173	3-dehydroquinate synthase
E0699_RS06420	aroH	1192375	1192758	+	384	protein_coding	32.815	41.9359	0.782504	-0.363573	0.631709	0.220956	chorismate mutase
E0699_RS06425	trpE	1192975	1194522	+	1548	protein_coding	35.2216	42.3109	0.832447	-0.263157	0.703424	0.524817	anthranilate synthase component I
E0699_RS06430	trpD	1194494	1195510	+	1017	protein_coding	83.0904	103.015	0.806585	-0.306977	0.617608	0.698646	anthranilate phosphoribosyltransferase
E0699_RS06435	trpC	1195503	1196255	+	753	protein_coding	26.019	37.2208	0.699045	-0.517188	0.483029	0.579315	indole-3-glycerol phosphate synthase TrpC
E0699_RS06440	-	1196260	1196907	+	648	protein_coding	25.5783	31.5779	0.810008	-0.298136	0.713599	0.779244	phosphoribosylanthranilate isomerase
E0699_RS06445	trpB	1196888	1198090	+	1203	protein_coding	109.66	86.5609	1.26686	0.342948	0.541498	0.631931	tryptophan synthase subunit beta
E0699_RS06450	-	1198083	1198886	+	804	protein_coding	511.304	94.5574	5.40734	2.43429	1.14e-06	7.67e-06	tryptophan synthase subunit alpha
E0699_RS06455	-	1198897	1199979	+	1083	protein_coding	2313.68	250.822	9.22438	3.20593	2.53e-10	2.56e-09	histidinol-phosphate transaminase
E0699_RS06460	-	1200028	1201143	+	1116	protein_coding	517.045	107.969	4.78882	2.25972	3.89e-06	2.33e-05	prephenate dehydrogenase
E0699_RS06465	aroA	1201154	1202440	+	1287	protein_coding	324.231	116.557	2.78174	1.47447	0.00645602	0.0194874	3-phosphoshikimate 1-carboxyvinyltransferase
E0699_RS06470	-	1202775	1204046	+	1272	protein_coding	685.429	413.082	1.65931	0.730805	0.141017	0.216952	tetratricopeptide repeat protein
E0699_RS06475	-	1204118	1204657	+	540	protein_coding	1610.02	1353.91	1.18916	0.250302	0.67148	0.742094	YpiB family protein
E0699_RS06480	-	1204712	1205158	+	447	protein_coding	10.461	27.5101	0.380259	-1.37909	0.155288	0.235266	YpiF family protein
E0699_RS06485	qcrA	1205301	1205804	+	504	protein_coding	419.545	216.672	1.93632	0.952872	0.0532084	0.0982062	ubiquinol-cytochrome c reductase iron-sulfur subunit
E0699_RS06490	qcrB	1205806	1206480	+	675	protein_coding	109.66	86.5609	1.26686	0.342948	0.541498	0.631931	menaquinol-cytochrome c reductase cytochrome b subunit
E0699_RS06495	qcrC	1206515	1207282	+	768	protein_coding	847.661	438.511	1.93304	0.951239	0.0530081	0.0980183	c-type cytochrome
E0699_RS06500	-	1207429	1207986	+	558	protein_coding	6.13507	40.1761	0.152705	-2.71477	0.00948694	0.0235137	DUF1405 domain-containing protein
E0699_RS06505	ypjB	1208055	1208849	+	795	protein_coding	78.3874	56.4509	1.38859	0.470395	0.460636	0.558342	sporulation protein YpjB
E0699_RS06510	-	1208891	1209763	-	873	protein_coding	69.0746	126.514	0.545982	-0.873414	0.128424	0.201383	YitT family protein
E0699_RS06515	-	1209903	1210238	+	336	protein_coding	1.47869	11.975	0.123482	-2.97333	0.100176	0.165149	nucleotide pyrophosphohydrolase
E0699_RS06520	-	1210250	1211053	+	804	protein_coding	6.02491	50.7241	0.118778	-3.05669	0.00206879	0.00640543	4-hydroxy-tetrahydrodipicolinate reductase
E0699_RS06525	mgsA	1211069	1211482	+	414	protein_coding	1.47869	38.4259	0.0384815	-4.65047	0.00403343	0.0114587	methylglyoxal synthase
E0699_RS06530	bshB1	1211475	1212185	+	711	protein_coding	7.5036	50.0319	0.149976	-2.71762	0.00397677	0.0113139	bacillithiol biosynthesis deacetylase BshB1
E0699_RS06535	bshA	1212182	1213315	+	1134	protein_coding	24.8708	50.533	0.492169	-1.0323	0.18368	0.270661	N-acetyl-alpha-D-glucosaminyl L-malate synthase BshA
E0699_RS06540	-	1213320	1214513	+	1194	protein_coding	71.9219	70.8771	1.01474	0.0197408	0.974655	0.982113	CCA tRNA nucleotidyltransferase
E0699_RS06545	-	1214498	1215475	+	978	protein_coding	96.7926	72.6388	1.33252	0.41269	0.470569	0.567274	bifunctional biotin--[acetyl-CoA-carboxylase] synthetase/biotin operon repressor
E0699_RS06550	panB	1215720	1216553	+	834	protein_coding	221.146	236.905	0.933483	-0.0999819	0.858509	0.896315	3-methyl-2-oxobutanoate hydroxymethyltransferase
E0699_RS06555	panC	1216555	1217415	+	861	protein_coding	377.811	499.185	0.756856	-0.402283	0.43672	0.537035	pantoate--beta-alanine ligase
E0699_RS06560	panD	1217417	1217800	+	384	protein_coding	105.995	169.621	0.624895	-0.678242	0.235852	0.330891	aspartate 1-decarboxylase
E0699_RS06565	dinG	1217926	1220721	+	2796	protein_coding	2451.9	540.892	4.53307	2.18073	6.59e-06	3.79e-05	ATP-dependent DNA helicase DinG
E0699_RS06570	-	1220864	1221034	+	171	protein_coding	3.06754	6.93575	0.442279	-1.17862	0.454757	0.552899	YpmA family protein
E0699_RS06575	-	1221043	1221528	+	486	protein_coding	259.656	31.1657	8.33147	3.05837	2.71e-08	2.23e-07	DUF5590 domain-containg protein
E0699_RS06580	aspB	1221551	1222732	+	1182	protein_coding	682.726	144.317	4.73074	2.24191	1.93e-05	0.000101404	aspartate transaminase AspB
E0699_RS06585	asnS	1222876	1224168	+	1293	protein_coding	607.987	2396.4	0.253708	-1.97898	9.76e-05	0.000440676	asparagine--tRNA ligase
E0699_RS06590	dnaD	1224262	1224960	+	699	protein_coding	169.155	151.303	1.11799	0.160792	0.764391	0.820639	DNA replication protein DnaD
E0699_RS06595	nth	1224979	1225638	+	660	protein_coding	239.819	143.346	1.673	0.74236	0.150798	0.229598	endonuclease III
E0699_RS06600	-	1225635	1226129	+	495	protein_coding	246.064	93.1764	2.64084	1.40132	0.00785097	0.0200323	hypothetical protein
E0699_RS06605	-	1226205	1228949	-	2745	protein_coding	3624.11	4375.45	0.828283	-0.271748	0.580762	0.666813	PBP1A family penicillin-binding protein
E0699_RS06610	recU	1228971	1229591	-	621	protein_coding	758.436	582.052	1.30304	0.38217	0.441034	0.541003	Holliday junction resolvase RecU
E0699_RS06615	-	1229632	1230594	+	963	protein_coding	11.9397	47.0693	0.253661	-1.96037	0.0258327	0.0539645	DUF2515 domain-containing protein
E0699_RS06620	sspM	1230619	1230723	-	105	protein_coding	18.2951	6.47301	2.82636	1.49594	0.122008	0.192763	acid-soluble spore protein SspM
E0699_RS06625	-	1230922	1231167	+	246	protein_coding	6.13507	12.4381	0.493249	-1.02122	0.389516	0.491193	YppD family protein
E0699_RS06630	-	1231213	1231584	+	372	protein_coding	147.949	49.7056	2.97651	1.57371	0.00455749	0.0126852	YppE family protein
E0699_RS06635	-	1231623	1231811	-	189	protein_coding	123.142	31.4407	3.91664	1.96639	0.000795119	0.00280262	hypothetical protein
E0699_RS06640	-	1231998	1232375	+	378	protein_coding	8043.36	10.5867	759.759	9.55135	4.05e-57	2.52e-55	hypothetical protein
E0699_RS06645	-	1232396	1232815	-	420	protein_coding	2160.87	20.4353	105.742	6.71878	2e-28	5.5e-27	hypothetical protein
E0699_RS06650	-	1232953	1233459	+	507	protein_coding	413.143	156.759	2.63553	1.39814	0.00688812	0.0180845	PTS glucose transporter subunit IIA
E0699_RS06655	-	1233562	1235811	+	2250	protein_coding	491.56	429.905	1.14342	0.193797	0.694715	0.763045	DEAD/DEAH box helicase
E0699_RS06660	-	1235827	1237068	+	1242	protein_coding	535.183	214.877	2.49065	1.31641	0.00724414	0.0188338	hypothetical protein
E0699_RS06665	-	1237169	1237297	+	129	protein_coding	9.42293	3.56019	2.64675	1.38702	0.28521	0.384285	hypothetical protein
E0699_RS06670	cotD	1237381	1237608	+	228	protein_coding	49319.6	15.4455	3193.13	11.6503	2.6e-107	6.9e-105	spore coat protein CotD
E0699_RS06675	-	1237610	1238242	+	633	protein_coding	958.643	34.5864	27.7173	4.79236	8.39e-23	1.87e-21	DUF1273 domain-containing protein
E0699_RS06680	gpsB	1238318	1238614	+	297	protein_coding	905.22	847.873	1.06764	0.094786	0.854384	0.892944	cell division regulator GpsB
E0699_RS06685	rnpB	1238680	1239060	+	381	protein_coding	593680	106178	5.59137	2.4832	1.72e-05	9.12e-05	RNase P RNA component class B
E0699_RS06690	-	1239161	1240318	+	1158	protein_coding	250.39	420.432	0.595553	-0.747827	0.144179	0.220956	class I SAM-dependent RNA methyltransferase
E0699_RS06695	-	1240371	1240523	-	153	protein_coding	5597.33	15.4911	361.325	8.50195	2.04e-48	1.04e-46	YpzG family protein
E0699_RS06700	-	1240687	1240878	+	192	protein_coding	6.24523	18.7732	0.332668	-1.60366	0.154215	0.233995	hypothetical protein
E0699_RS06705	-	1240981	1242906	+	1926	protein_coding	180.04	270.962	0.664447	-0.587764	0.286217	0.385006	ATP-dependent DNA helicase
E0699_RS06710	kduD	1242947	1243711	-	765	protein_coding	16.4859	34.1685	0.482488	-1.03953	0.226584	0.3203	2-dehydro-3-deoxy-D-gluconate 5-dehydrogenase KduD
E0699_RS06715	kduI	1243713	1244540	-	828	protein_coding	45.6826	56.8712	0.803264	-0.314563	0.628408	0.708048	5-dehydro-4-deoxy-D-glucuronate isomerase
E0699_RS06720	kdgR	1244762	1245781	+	1020	protein_coding	563.562	42.3052	13.3214	3.73256	1.48e-12	1.82e-11	pectin utilization transcriptional regulator KdgR
E0699_RS06725	-	1245819	1246793	+	975	protein_coding	527.697	91.4534	5.77012	2.52682	3.65e-06	2.21e-05	sugar kinase
E0699_RS06730	eda	1246795	1247385	+	591	protein_coding	243.17	25.2462	9.63195	3.26597	8.81e-09	7.66e-08	bifunctional 4-hydroxy-2-oxoglutarate aldolase/2-dehydro-3-deoxy-phosphogluconate aldolase
E0699_RS06735	kdgT	1247430	1248422	+	993	protein_coding	319.748	77.7202	4.1141	2.03818	0.000265999	0.0010778	2-keto-3-deoxygluconate transporter
E0699_RS06740	ypwA	1248534	1250039	+	1506	protein_coding	166.291	329.56	0.504584	-0.98445	0.0798992	0.137113	carboxypeptidase
E0699_RS06745	xpt	1250370	1250954	+	585	protein_coding	0	24.0878	0	-5.41889	0.0015819	0.00508941	xanthine phosphoribosyltransferase
E0699_RS06750	pbuX	1250951	1252267	+	1317	protein_coding	1.58885	54.3269	0.0292461	-5.14602	0.00123115	0.00408639	xanthine permease
E0699_RS06755	-	1252322	1253437	+	1116	protein_coding	6.02491	30.6072	0.196846	-2.33153	0.0294706	0.059919	type III polyketide synthase
E0699_RS06760	bpsB	1253441	1253947	+	507	protein_coding	0	13.3145	0	-4.56509	0.0145252	0.0336165	alkylpyrone methyltransferase
E0699_RS06765	fbpC	1254018	1254107	+	90	protein_coding	0	0.416007	0	0.424076	0.930575	1	Fur-regulated basic protein FbpC
E0699_RS06770	dynA	1254283	1257864	+	3582	protein_coding	79.8661	251.398	0.317688	-1.65532	0.00225775	0.00690676	dynamin GTPase
E0699_RS06775	-	1257929	1258186	+	258	protein_coding	6.24523	10.8204	0.577172	-0.805505	0.511871	0.607322	YpbS family protein
E0699_RS06780	-	1258261	1258407	+	147	protein_coding	223.24	8.18416	27.277	4.76589	6.32e-13	8.02e-12	hypothetical protein
E0699_RS06785	-	1258782	1259606	-	825	protein_coding	101.008	153.003	0.660171	-0.598934	0.269142	0.368636	YsnF/AvaK domain-containing protein
E0699_RS06795	-	1260408	1260743	-	336	protein_coding	3002.79	16.2741	184.513	7.52197	1.18e-25	2.93e-24	hypothetical protein
E0699_RS06800	ilvB	1261556	1263280	+	1725	protein_coding	17.0367	72.3083	0.235612	-2.0945	0.0083134	0.020997	acetolactate synthase large subunit
E0699_RS06805	ilvN	1263277	1263795	+	519	protein_coding	4.65639	9.24601	0.50361	-1.00598	0.473307	0.569885	acetolactate synthase small subunit
E0699_RS06810	ilvC	1263819	1264847	+	1029	protein_coding	39.6576	50.764	0.781216	-0.356837	0.61334	0.69441	ketol-acid reductoisomerase
E0699_RS06815	-	1264834	1266390	+	1557	protein_coding	35.7724	61.0309	0.586136	-0.778619	0.270256	0.369725	2-isopropylmalate synthase
E0699_RS06820	leuB	1266411	1267508	+	1098	protein_coding	30.1246	52.382	0.575093	-0.792643	0.300673	0.399691	3-isopropylmalate dehydrogenase
E0699_RS06825	leuC	1267558	1268976	+	1419	protein_coding	189.526	96.1681	1.97078	0.977778	0.0781209	0.134758	3-isopropylmalate dehydratase large subunit
E0699_RS06830	leuD	1268989	1269588	+	600	protein_coding	116.126	40.5956	2.86055	1.51511	0.00900399	0.0224705	3-isopropylmalate dehydratase small subunit
E0699_RS06835	-	1269708	1270712	+	1005	protein_coding	30.5652	65.243	0.468482	-1.09272	0.104113	0.170301	tetratricopeptide repeat protein
E0699_RS06840	-	1270940	1272214	+	1275	protein_coding	1263.38	3019.83	0.418363	-1.25714	0.0171497	0.0385056	trigger factor
E0699_RS06845	clpX	1272486	1273748	+	1263	protein_coding	1815.92	1814.62	1.00071	0.00111451	0.99828	0.99853	ATP-dependent protease ATP-binding subunit ClpX
E0699_RS06850	lonB	1273902	1275560	+	1659	protein_coding	142.962	91.3557	1.5649	0.645547	0.291272	0.39075	ATP-dependent protease LonB
E0699_RS06855	lon	1275741	1278065	+	2325	protein_coding	905.821	649.698	1.39422	0.479385	0.336258	0.437828	endopeptidase La
E0699_RS06860	-	1278062	1278649	+	588	protein_coding	635.327	111.858	5.67975	2.50625	9.73e-07	6.6e-06	YihA family ribosome biogenesis GTP-binding protein
E0699_RS06865	-	1278671	1279168	-	498	protein_coding	24.4301	28.8527	0.846718	-0.238722	0.754654	0.813035	hypothetical protein
E0699_RS06870	-	1279398	1280765	+	1368	protein_coding	5052.9	2348.01	2.15199	1.10568	0.0530525	0.0980549	glutamyl-tRNA reductase
E0699_RS06875	ccsA	1280773	1281603	+	831	protein_coding	94.3861	115.878	0.81453	-0.298345	0.606049	0.687891	cytochrome c biogenesis protein CcsA
E0699_RS06880	hemC	1281636	1282580	+	945	protein_coding	407.338	1212.83	0.335859	-1.57453	0.00291153	0.00860051	hydroxymethylbilane synthase
E0699_RS06885	-	1282570	1283358	+	789	protein_coding	461.249	890.611	0.517902	-0.949754	0.0854091	0.144636	uroporphyrinogen-III synthase
E0699_RS06890	hemB	1283355	1284329	+	975	protein_coding	1115.74	2359.41	0.472887	-1.08055	0.0393514	0.0768317	porphobilinogen synthase
E0699_RS06895	hemL	1284359	1285651	+	1293	protein_coding	3846.3	4512.41	0.852381	-0.230403	0.648028	0.723807	glutamate-1-semialdehyde 2%2C1-aminomutase
E0699_RS06900	spoVID	1285782	1287503	+	1722	protein_coding	14410.3	162.482	88.6883	6.47063	6.85e-29	1.92e-27	spore coat morphogenetic protein SpoVID
E0699_RS06905	cotN	1287536	1288561	+	1026	protein_coding	2521.92	77.8144	32.4094	5.01757	1.63e-15	2.47e-14	spore coat protein CotN
E0699_RS06910	-	1288580	1288771	-	192	protein_coding	58.5501	7.90605	7.40573	2.88519	0.000284797	0.0011435	hypothetical protein
E0699_RS06915	valS	1289219	1291861	+	2643	protein_coding	647.487	317.575	2.03885	1.02749	0.0375304	0.0737098	valine--tRNA ligase
E0699_RS06920	-	1291921	1293213	+	1293	protein_coding	151.457	76.6614	1.97567	0.981885	0.0703844	0.123227	bifunctional folylpolyglutamate synthase/dihydrofolate synthase
E0699_RS06925	-	1293353	1294099	+	747	protein_coding	4.76655	107.49	0.0443439	-4.53573	2.27e-05	0.000117043	prepilin peptidase
E0699_RS06930	spoIIB	1294233	1295231	+	999	protein_coding	103.148	45.4463	2.26967	1.17818	0.0679441	0.119585	stage II sporulation protein SpoIIB
E0699_RS06935	maf	1295384	1295953	+	570	protein_coding	115.905	107.467	1.07852	0.110935	0.844249	0.885565	septum formation protein Maf
E0699_RS06940	-	1295990	1296685	+	696	protein_coding	82.0058	103.762	0.790329	-0.342277	0.559905	0.648845	JAB domain-containing protein
E0699_RS06945	mreB	1296777	1297790	+	1014	protein_coding	247.699	389.692	0.635629	-0.653154	0.216186	0.308738	rod shape-determining protein MreB
E0699_RS06950	mreC	1297821	1298693	+	873	protein_coding	310.436	939.823	0.330313	-1.59886	0.00209974	0.00647044	rod shape-determining protein MreC
E0699_RS06955	mreD	1298690	1299208	+	519	protein_coding	12.16	96.0444	0.126608	-2.9742	0.000162377	0.000690968	rod shape-determining protein MreD
E0699_RS06960	minC	1299261	1299941	+	681	protein_coding	832.184	230.752	3.6064	1.85103	0.000256307	0.00104171	septum site-determining protein MinC
E0699_RS06965	minD	1299943	1300749	+	807	protein_coding	1044.3	435.478	2.39806	1.26204	0.0160204	0.0364625	septum site-determining protein MinD
E0699_RS06970	spoIVFA	1300899	1301693	+	795	protein_coding	26.2393	26.4463	0.992172	-0.0177067	0.981989	0.985978	stage IV sporulation protein SpoIVFA
E0699_RS06975	spoIVFB	1301686	1302552	+	867	protein_coding	27.718	40.7319	0.680498	-0.560361	0.457044	0.555171	stage IV sporulation protein SpoIVFB
E0699_RS06980	rplU	1302699	1303007	+	309	protein_coding	62.7192	242.649	0.258477	-1.95075	0.00157864	0.00508305	50S ribosomal protein L21
E0699_RS06985	-	1303010	1303348	+	339	protein_coding	25.9088	94.2877	0.274785	-1.85972	0.00651692	0.0172014	ribosomal-processing cysteine protease Prp
E0699_RS06990	rpmA	1303361	1303645	+	285	protein_coding	418.456	567.346	0.737567	-0.437962	0.494956	0.591127	50S ribosomal protein L27
E0699_RS06995	-	1303766	1303888	-	123	protein_coding	0	8.92309	0	-3.98685	0.0442536	0.0845163	hypothetical protein
E0699_RS07000	spo0B	1303966	1304544	+	579	protein_coding	26.2393	26.4463	0.992172	-0.0177067	0.981989	0.985978	sporulation initiation phosphotransferase Sop0B
E0699_RS07005	obgE	1304578	1305864	+	1287	protein_coding	291.636	490.352	0.594749	-0.74966	0.140115	0.216225	GTPase ObgE
E0699_RS07010	thrR	1305925	1306368	+	444	protein_coding	7.83408	29.4997	0.265565	-1.93236	0.0549129	0.100468	transcriptional regulator ThrR
E0699_RS07015	pheA	1306385	1307242	+	858	protein_coding	5.91475	56.0376	0.10555	-3.21035	0.00160221	0.00514646	prephenate dehydratase
E0699_RS07020	-	1307267	1307809	-	543	protein_coding	124.621	54.2433	2.29744	1.20125	0.041662	0.0804752	transcription repressor NadR
E0699_RS07025	nifS	1307769	1308956	-	1188	protein_coding	97.39	52.2886	1.86255	0.895816	0.168884	0.25184	cysteine desulfurase NifS
E0699_RS07030	nadB	1309059	1310654	+	1596	protein_coding	267.426	71.4257	3.74412	1.90165	0.00276708	0.00821871	L-aspartate oxidase
E0699_RS07035	nadC	1310608	1311477	+	870	protein_coding	25.7987	34.953	0.738095	-0.43592	0.573869	0.660816	carboxylating nicotinate-nucleotide diphosphorylase
E0699_RS07040	nadA	1311464	1312570	+	1107	protein_coding	157.749	59.1799	2.66559	1.41399	0.0181698	0.0401834	quinolinate synthase NadA
E0699_RS07045	safA	1312687	1313850	+	1164	protein_coding	3573.51	45.8202	77.9899	6.28394	6.02e-26	1.54e-24	spore coat assembly protein SafA
E0699_RS07050	sgpA	1313998	1314594	+	597	protein_coding	18892.8	12.114	1559.59	10.6024	1.01e-73	1.12e-71	spore germination protein SgpA
E0699_RS07055	-	1314697	1315419	+	723	protein_coding	25.358	66.393	0.381938	-1.37696	0.0848671	0.144147	YebC/PmpR family DNA-binding transcriptional regulator
E0699_RS07060	-	1315460	1316914	-	1455	protein_coding	301.042	144.078	2.08945	1.06371	0.0407224	0.0790822	alanine:cation symporter family protein
E0699_RS07065	-	1317078	1317218	-	141	protein_coding	1.47869	6.74997	0.219066	-2.14997	0.277671	0.377333	hypothetical protein
E0699_RS07070	-	1317225	1317650	-	426	protein_coding	90.0602	17.2938	5.20766	2.37889	0.000289418	0.00115854	hypothetical protein
E0699_RS07075	-	1317756	1317878	+	123	protein_coding	7.5036	14.9797	0.500918	-0.986001	0.38548	0.486955	hypothetical protein
E0699_RS07080	-	1317924	1318571	-	648	protein_coding	644.496	275.893	2.33604	1.2248	0.0212083	0.0460091	hypothetical protein
E0699_RS07085	iolG	1318809	1319834	+	1026	protein_coding	120.388	69.9528	1.72099	0.784893	0.231623	0.326453	inositol 2-dehydrogenase
E0699_RS07090	-	1319905	1321212	+	1308	protein_coding	44.4242	103.89	0.42761	-1.2267	0.0536316	0.0986672	MFS transporter
E0699_RS07095	bofC	1321260	1321772	+	513	protein_coding	61.9481	36.9863	1.67489	0.744725	0.293204	0.391943	sporulation cell-cell signaling protein BofC
E0699_RS07100	ruvA	1321911	1322516	+	606	protein_coding	6.24523	33.4307	0.186811	-2.43827	0.0189508	0.0417254	Holliday junction branch migration protein RuvA
E0699_RS07105	ruvB	1322527	1323531	+	1005	protein_coding	33.6327	99.3675	0.338468	-1.56183	0.0142797	0.033122	Holliday junction branch migration DNA helicase RuvB
E0699_RS07115	queA	1323754	1324782	+	1029	protein_coding	105.334	376.088	0.280078	-1.83488	0.000700631	0.0025118	tRNA preQ1(34) S-adenosylmethionine ribosyltransferase-isomerase QueA
E0699_RS07120	tgt	1324809	1325954	+	1146	protein_coding	81.7854	537.151	0.152258	-2.71761	9.37e-07	6.38e-06	tRNA guanosine(34) transglycosylase Tgt
E0699_RS07125	yajC	1325991	1326257	+	267	protein_coding	38.6662	159.64	0.242209	-2.04221	0.157233	0.237669	preprotein translocase subunit YajC
E0699_RS07130	-	1326314	1326766	-	453	protein_coding	10.461	33.7039	0.310379	-1.67268	0.0837457	0.142486	TIGR04086 family membrane protein
E0699_RS07135	-	1326901	1327557	+	657	protein_coding	21.1423	30.0525	0.703511	-0.502119	0.541655	0.631931	DUF421 domain-containing protein
E0699_RS07140	spoVB	1327561	1329117	-	1557	protein_coding	28.8662	70.5975	0.408884	-1.28792	0.0777819	0.134231	stage V sporulation protein B
E0699_RS07145	comN	1329233	1329529	+	297	protein_coding	0	35.0047	0	-5.95507	0.000306755	0.00121331	post-transcriptional regulator ComN
E0699_RS07150	secDF	1329568	1331781	+	2214	protein_coding	748.873	1879.38	0.398467	-1.32756	0.00968833	0.0238643	protein translocase subunit SecDF
E0699_RS07155	-	1331939	1332436	+	498	protein_coding	78.2773	40.4136	1.9369	0.95371	0.11372	0.182419	cation:proton antiporter regulatory subunit
E0699_RS07160	-	1332512	1332835	+	324	protein_coding	4.65639	75.0058	0.0620803	-4.02328	0.000137549	0.000598096	DUF1049 domain-containing protein
E0699_RS07165	recJ	1332902	1335262	+	2361	protein_coding	325.443	591.532	0.55017	-0.862561	0.0968854	0.160655	single-stranded-DNA-specific exonuclease RecJ
E0699_RS07170	-	1335268	1335780	+	513	protein_coding	180.874	160.88	1.12428	0.169691	0.755949	0.813549	adenine phosphoribosyltransferase
E0699_RS07175	relA	1335948	1338152	+	2205	protein_coding	2599.29	730.709	3.55722	1.83081	0.000158962	0.000680072	GTP diphosphokinase
E0699_RS07180	dtd	1338165	1338605	+	441	protein_coding	519.973	238.606	2.17921	1.1235	0.033599	0.0668456	D-tyrosyl-tRNA(Tyr) deacylase
E0699_RS07185	-	1338632	1340188	-	1557	protein_coding	222.735	465.466	0.478522	-1.06453	0.0454443	0.0863159	SH3 domain-containing protein
E0699_RS07190	yrzK	1340321	1340491	+	171	protein_coding	12.16	16.9207	0.718646	-0.47701	0.636722	0.714183	YrzK family protein
E0699_RS07195	-	1340873	1342147	+	1275	protein_coding	11.9397	91.6013	0.130344	-2.91785	0.000340111	0.00133245	histidine--tRNA ligase
E0699_RS07200	aspS	1342161	1343939	+	1779	protein_coding	395.428	409.962	0.964548	-0.0516872	0.915747	0.937882	aspartate--tRNA ligase
E0699_RS07205	ssrS	1344000	1344192	+	193	protein_coding	2744.83	1216.65	2.25606	1.17396	0.0176441	0.0393926	6S RNA
E0699_RS07210	-	1344274	1345038	+	765	protein_coding	311.253	185.939	1.67396	0.743162	0.155369	0.235298	tRNA threonylcarbamoyladenosine dehydratase
E0699_RS07215	-	1345078	1346343	-	1266	protein_coding	410.452	337.849	1.2149	0.280909	0.584913	0.670892	replication-associated recombination protein A
E0699_RS07220	cymR	1346546	1346962	+	417	protein_coding	1714.35	100.443	17.0679	4.09455	3.06e-13	4.04e-12	cysteine metabolism transcriptional regulator CymR
E0699_RS07225	-	1346981	1348120	+	1140	protein_coding	2024.52	1067.96	1.89569	0.922691	0.0937229	0.156126	cysteine desulfurase
E0699_RS07230	mnmA	1348151	1349266	+	1116	protein_coding	1829.51	1698.29	1.07726	0.10744	0.831294	0.875243	tRNA 2-thiouridine(34) synthase MnmA
E0699_RS07235	-	1349322	1349972	+	651	protein_coding	240.433	185.711	1.29466	0.371733	0.516627	0.611145	tetratricopeptide repeat protein
E0699_RS07240	-	1349997	1352393	+	2397	protein_coding	872.345	338.531	2.57685	1.36565	0.00529287	0.0143412	ATP-dependent RecD-like DNA helicase
E0699_RS07245	-	1352450	1352974	+	525	protein_coding	3357.56	13.5007	248.695	7.95002	6.36e-54	3.72e-52	hypothetical protein
E0699_RS07250	-	1352986	1353177	+	192	protein_coding	40.9796	0.370039	110.744	6.86188	0.00156502	0.00504734	hypothetical protein
E0699_RS07255	-	1353199	1353330	+	132	protein_coding	1.58885	17.8454	0.0890341	-3.53956	0.0428705	0.0824497	YrzQ family protein
E0699_RS07260	-	1353365	1354021	-	657	protein_coding	7.39344	17.9833	0.411128	-1.26338	0.298418	0.397392	amino acid ABC transporter permease
E0699_RS07265	-	1354038	1354688	-	651	protein_coding	28.5357	11.1418	2.56114	1.35604	0.137158	0.212401	amino acid ABC transporter permease
E0699_RS07270	glnH	1354749	1355570	-	822	protein_coding	115.511	35.5533	3.24896	1.70025	0.0174722	0.0390525	glutamine ABC transporter substrate-binding protein GlnH
E0699_RS07275	-	1355591	1356319	-	729	protein_coding	101.763	21.0823	4.82692	2.27038	0.00275869	0.0081999	amino acid ABC transporter ATP-binding protein
E0699_RS07280	-	1356476	1357537	+	1062	protein_coding	91.7422	97.6889	0.939126	-0.0883074	0.89842	0.925325	AI-2E family transporter
E0699_RS07285	alaS	1357868	1360504	+	2637	protein_coding	290.662	445.199	0.65288	-0.61608	0.234481	0.329431	alanine--tRNA ligase
E0699_RS07290	-	1360589	1360855	+	267	protein_coding	36.5901	24.924	1.46807	0.557701	0.43966	0.539984	IreB family regulatory phosphoprotein
E0699_RS07295	ruvX	1360863	1361279	+	417	protein_coding	46.9409	57.5247	0.816014	-0.287766	0.665555	0.738002	Holliday junction resolvase RuvX
E0699_RS07300	-	1361297	1361578	+	282	protein_coding	160.283	342.346	0.46819	-1.09542	0.0523921	0.0972404	DUF1292 domain-containing protein
E0699_RS07305	mltG	1361709	1362791	+	1083	protein_coding	84.5225	489.895	0.172532	-2.53586	3.96e-06	2.37e-05	endolytic transglycosylase MltG
E0699_RS07310	-	1362943	1363596	+	654	protein_coding	11.0118	44.2534	0.248835	-2.02588	0.0257183	0.0537721	O-methyltransferase
E0699_RS07315	-	1363602	1364531	+	930	protein_coding	3.1777	133.266	0.0238448	-5.43498	3.77e-06	2.27e-05	U32 family peptidase
E0699_RS07320	-	1364550	1365818	+	1269	protein_coding	160.393	374.655	0.428109	-1.22494	0.0224923	0.0480874	U32 family peptidase
E0699_RS07325	udk	1365825	1366460	+	636	protein_coding	83.8615	239.083	0.350763	-1.50949	0.0105146	0.0256187	uridine kinase
E0699_RS07330	greA	1366711	1367184	+	474	protein_coding	85.5605	172.351	0.496431	-1.0088	0.0871773	0.147006	transcription elongation factor GreA
E0699_RS07335	-	1367238	1368992	+	1755	protein_coding	87.3697	178.554	0.489319	-1.03218	0.0824015	0.140559	penicillin-binding protein 2
E0699_RS07340	-	1369057	1369758	+	702	protein_coding	604.432	523.89	1.15374	0.20622	0.694094	0.763045	YrrS family protein
E0699_RS07345	-	1369795	1369998	-	204	protein_coding	6.13507	16.8759	0.363541	-1.46325	0.200646	0.290292	YrzA family protein
E0699_RS07350	-	1370191	1370832	+	642	protein_coding	563.308	24.0422	23.4299	4.54587	2.74e-17	4.62e-16	class I SAM-dependent methyltransferase
E0699_RS07355	mtnN	1370853	1371548	+	696	protein_coding	2710.03	93.5943	28.955	4.85704	1.14e-22	2.53e-21	5'-methylthioadenosine/S-adenosylhomocysteine nucleosidase
E0699_RS07360	-	1371612	1372535	+	924	protein_coding	525.193	33.7035	15.5827	3.95693	3.22e-12	3.86e-11	O-acetylserine dependent cystathionine beta-synthase
E0699_RS07365	-	1372537	1373676	+	1140	protein_coding	2840.69	49.8431	56.9926	5.83119	1.45e-31	4.44e-30	bifunctional cystathionine gamma-lyase/homocysteine desulfhydrase
E0699_RS07370	-	1373759	1373989	+	231	protein_coding	334.942	27.9303	11.9921	3.58811	2.36e-10	2.39e-09	hypothetical protein
E0699_RS07375	-	1374144	1374547	+	404	protein_coding	1.58885	31.1607	0.0509889	-4.34426	0.0089294	0.0223123	DDE-type integrase/transposase/recombinase
E0699_RS07390	-	1376051	1377370	-	1320	protein_coding	27.3875	166.143	0.164843	-2.59624	5.21e-05	0.000250807	restriction endonuclease subunit S
E0699_RS07395	-	1377367	1378797	-	1431	protein_coding	75.43	395.059	0.190934	-2.39014	3e-05	0.000151219	type I restriction-modification system subunit M
E0699_RS07400	hsdR	1378930	1382136	-	3207	protein_coding	1788.83	2239.25	0.798852	-0.323996	0.523842	0.61748	type I restriction-modification system endonuclease
E0699_RS07405	-	1382441	1383493	-	1053	protein_coding	1433.12	421.64	3.39892	1.76523	0.000497171	0.00186112	hypothetical protein
E0699_RS07410	-	1384282	1384578	-	297	protein_coding	16.596	6.70476	2.47526	1.31608	0.189549	0.277258	hypothetical protein
E0699_RS07415	-	1384916	1385803	-	888	protein_coding	24.8708	29.2676	0.849772	-0.243719	0.75789	0.815197	site-specific integrase
E0699_RS07420	-	1386068	1386141	-	74	protein_coding	6.02491	4.76225	1.26514	0.345614	0.804697	0.855152	tRNA-Arg
E0699_RS07425	-	1386272	1386781	-	510	protein_coding	186.853	206.527	0.904737	-0.144859	0.80137	0.852526	metallophosphoesterase
E0699_RS07430	-	1386797	1387393	-	597	protein_coding	278.548	356.715	0.78087	-0.357051	0.494682	0.591124	XTP/dITP diphosphatase
E0699_RS07435	-	1387406	1388143	-	738	protein_coding	138.039	144.179	0.957415	-0.0626328	0.906838	0.931872	ribonuclease PH
E0699_RS07440	gerM	1388254	1389354	-	1101	protein_coding	940.806	57.612	16.33	4.02848	1.17e-16	1.89e-15	spore germination protein GerM
E0699_RS07445	racE	1389469	1390287	-	819	protein_coding	10149.2	497.865	20.3855	4.34979	4.5e-17	7.41e-16	glutamate racemase
E0699_RS07450	-	1390295	1390735	-	441	protein_coding	4778.16	149.552	31.9499	4.99868	7.62e-22	1.61e-20	MarR family transcriptional regulator
E0699_RS07455	gerE	1390980	1391204	-	225	protein_coding	255276	65.4319	3901.4	11.9311	2.5e-119	8.31e-117	spore germination protein GerE
E0699_RS07460	-	1391320	1391763	-	444	protein_coding	16.8164	264.839	0.0634966	-3.9751	2.16e-08	1.79e-07	acyl-CoA thioesterase
E0699_RS07465	sdhB	1391824	1392585	-	762	protein_coding	908.054	251.244	3.61423	1.85422	0.000425537	1.55e-05	succinate dehydrogenase iron-sulfur subunit
E0699_RS07470	sdhA	1392588	1394348	-	1761	protein_coding	2744.83	1216.65	2.25606	1.17396	0.0176441	0.110735	succinate dehydrogenase flavoprotein subunit
E0699_RS07475	sdhC	1394382	1394990	-	609	protein_coding	333.544	116.353	2.86667	1.52053	0.00719195	0.0187226	succinate dehydrogenase cytochrome B558
E0699_RS07480	-	1395283	1395729	+	447	protein_coding	246.771	99.513	2.47979	1.31116	0.0131505	0.0308291	YslB family protein
E0699_RS07485	-	1395773	1396999	-	1227	protein_coding	200.648	193.611	1.03635	0.0518824	0.919953	0.940174	aspartate kinase
E0699_RS07495	uvrC	1397369	1399141	-	1773	protein_coding	2988.98	602.856	4.95804	2.30984	4.46e-06	2.64e-05	excinuclease ABC subunit UvrC
E0699_RS07500	trxA	1399277	1399591	-	315	protein_coding	6607.58	1655.7	3.9908	1.99679	8.77e-05	0.000401582	thioredoxin
E0699_RS07505	-	1399885	1401372	-	1488	protein_coding	251.097	116.097	2.16282	1.11198	0.0364604	0.0719275	alpha-N-arabinofuranosidase
E0699_RS07510	etfA	1401590	1402567	-	978	protein_coding	7893.08	470.154	16.7883	4.06968	3.65e-13	4.76e-12	electron transfer flavoprotein subunit alpha
E0699_RS07515	etfB	1402603	1403376	-	774	protein_coding	3735.03	460.065	8.11847	3.02153	3.12e-08	2.54e-07	electron transfer flavoprotein subunit beta
E0699_RS07520	-	1403391	1404167	-	777	protein_coding	1605.83	209.108	7.67941	2.94171	1.11e-08	9.53e-08	enoyl-CoA hydratase
E0699_RS07525	fadR	1404182	1404766	-	585	protein_coding	2062.37	124.669	16.5427	4.04914	2.5e-16	3.94e-15	fatty acid metabolism transcriptional regulator FadR
E0699_RS07530	lcfA	1404872	1406554	-	1683	protein_coding	1361.44	1517.06	0.897425	-0.155778	0.77727	0.831513	long-chain-fatty-acid--CoA ligase LcfA
E0699_RS07535	-	1406743	1407147	-	405	protein_coding	55.9868	43.3709	1.29088	0.362734	0.590608	0.674618	DUF350 domain-containing protein
E0699_RS07540	-	1407162	1409519	-	2358	protein_coding	961.681	643.689	1.49402	0.579253	0.238425	0.333809	endonuclease MutS2
E0699_RS07545	polX	1409540	1411252	-	1713	protein_coding	230.506	523.095	0.440657	-1.18249	0.0224696	0.0480695	DNA polymerase/3'-5' exonuclease PolX
E0699_RS07550	-	1411326	1411859	-	534	protein_coding	44.5344	108.524	0.410363	-1.28606	0.0346341	0.0687333	CvpA family protein
E0699_RS07555	zapA	1411866	1412123	-	258	protein_coding	24.6505	18.2193	1.35299	0.435836	0.591227	0.674937	cell division protein ZapA
E0699_RS07560	-	1412257	1413195	+	939	protein_coding	250.123	292.486	0.855163	-0.226281	0.675748	0.746396	ribonuclease HIII
E0699_RS07565	-	1413389	1415803	-	2415	protein_coding	489.861	540.314	0.906622	-0.141063	0.771309	0.826284	phenylalanine--tRNA ligase subunit beta
E0699_RS07570	pheS	1415819	1416853	-	1035	protein_coding	6.3554	63.9919	0.0993156	-3.36845	0.000706835	0.00252949	phenylalanine--tRNA ligase subunit alpha
E0699_RS07575	-	1416934	1417140	+	207	protein_coding	32.154	45.7324	0.703091	-0.506976	0.465889	0.562825	hypothetical protein
E0699_RS07580	-	1417207	1417953	-	747	protein_coding	541.429	240.002	2.25594	1.17403	0.0238305	0.0505414	RNA methyltransferase
E0699_RS07585	sspI	1418072	1418287	+	216	protein_coding	16.8164	4.02217	4.18092	2.04975	0.0536237	0.0986672	small acid-soluble spore protein SspI
E0699_RS07590	-	1418356	1419462	+	1107	protein_coding	104.517	85.5389	1.22186	0.2876	0.609826	0.691414	hypothetical protein
E0699_RS07595	glcD	1419565	1420977	+	1413	protein_coding	608.063	183.062	3.32163	1.73228	0.000423071	0.00161562	glycolate oxidase subunit GlcD
E0699_RS07600	-	1420974	1422308	+	1335	protein_coding	1268.35	319.29	3.97241	1.99024	2.74e-05	0.000139091	(Fe-S)-binding protein
E0699_RS07605	-	1422347	1422712	-	366	protein_coding	10.7915	32.5957	0.33107	-1.6016	0.0802639	0.137561	VOC family protein
E0699_RS07610	-	1422750	1424546	-	1797	protein_coding	97.1697	181.421	0.535604	-0.899391	0.134747	0.209483	carbon starvation protein A
E0699_RS07615	-	1424698	1426200	-	1503	protein_coding	732.806	100.291	7.3068	2.86964	1.61e-07	1.2e-06	alpha-N-arabinofuranosidase
E0699_RS07620	araQ	1426219	1427064	-	846	protein_coding	111.406	29.7296	3.7473	1.90675	0.00409237	0.0115931	arabinose ABC transporter permease AraQ
E0699_RS07625	-	1427065	1428006	-	942	protein_coding	208.025	31.1186	6.68491	2.7425	6.75e-06	3.86e-05	sugar ABC transporter permease
E0699_RS07630	-	1428042	1429343	-	1302	protein_coding	320.045	64.2191	4.98364	2.31599	5.48e-05	0.000262531	carbohydrate ABC transporter substrate-binding protein
E0699_RS07635	araM	1429374	1430558	-	1185	protein_coding	97.1697	181.421	0.535604	-0.899391	0.134747	0.209483	sn-glycerol-1-phosphate dehydrogenase
E0699_RS07640	araL	1430555	1431373	-	819	protein_coding	93.6615	46.5583	2.0117	1.00944	0.120014	0.190521	sugar-phosphatase AraL
E0699_RS07645	araD	1431351	1432040	-	690	protein_coding	122.528	24.8739	4.92596	2.29827	0.000379468	0.00146882	L-ribulose-5-phosphate 4-epimerase
E0699_RS07650	araB	1432057	1433739	-	1683	protein_coding	424.498	114.152	3.7187	1.89433	0.000781936	0.00276594	ribulokinase
E0699_RS07655	araA	1433753	1435243	-	1491	protein_coding	274.566	90.2027	3.04387	1.60638	0.0153521	0.0351624	L-arabinose isomerase
E0699_RS07665	-	1436590	1437675	-	1086	protein_coding	156.885	253.495	0.618888	-0.692746	0.188763	0.276413	M42 family metallopeptidase
E0699_RS07670	ysdB	1437859	1438251	+	393	protein_coding	866.664	167.68	5.16855	2.37084	6.64e-06	3.81e-05	sigma W pathway protein YsdB
E0699_RS07675	-	1438267	1438536	-	270	protein_coding	35.3317	33.9398	1.04101	0.057038	0.934955	0.952167	DUF1294 domain-containing protein
E0699_RS07680	rplT	1438593	1438952	-	360	protein_coding	2605.37	3453.66	0.754379	-0.406505	0.463542	0.560501	50S ribosomal protein L20
E0699_RS07685	rpmI	1438984	1439184	-	201	protein_coding	137.662	215.731	0.638119	-0.649147	0.274874	0.374104	50S ribosomal protein L35
E0699_RS07690	infC	1439197	1439718	-	522	protein_coding	4887.81	1286.69	3.79874	1.92569	0.000220579	0.000915172	translation initiation factor IF-3
E0699_RS07695	-	1440164	1440793	+	630	protein_coding	108.842	41.7478	2.60714	1.37872	0.0303885	0.0613779	hypothetical protein
E0699_RS07700	lrgB	1440825	1441520	-	696	protein_coding	23.0616	110.179	0.209311	-2.25952	0.00110001	0.00371931	antiholin-like protein LrgB
E0699_RS07705	lrgA	1441542	1441982	-	441	protein_coding	7.94424	42.8146	0.18555	-2.4617	0.013895	0.0323838	antiholin-like murein hydrolase modulator LrgA
E0699_RS07710	lytT	1442116	1442841	-	726	protein_coding	63.7573	128.263	0.497083	-1.0055	0.0897895	0.150899	two-component system response regulator LytT
E0699_RS07715	lytS	1442819	1444600	-	1782	protein_coding	240.967	235.315	1.02402	0.0341083	0.945975	0.960198	two-component system sensor histidine kinase LytS
E0699_RS07720	-	1444767	1445549	+	783	protein_coding	224.811	77.8692	2.88704	1.52953	0.00395785	0.0112681	HAD family hydrolase
E0699_RS07725	thrS	1445589	1447520	-	1932	protein_coding	587.111	272.956	2.15094	1.10492	0.0233072	0.0496166	threonine--tRNA ligase
E0699_RS07730	ytxC	1447914	1448759	-	846	protein_coding	77.129	169.612	0.454738	-1.13882	0.0457633	0.086839	putative sporulation protein YtxC
E0699_RS07735	-	1448838	1449479	-	642	protein_coding	190.251	322.771	0.589429	-0.763776	0.16373	0.245811	TVP38/TMEM64 family protein
E0699_RS07740	dnaI	1449513	1450448	-	936	protein_coding	278.612	280.503	0.99326	-0.0105817	0.984408	0.987383	primosomal protein DnaI
E0699_RS07745	dnaB	1450476	1451894	-	1419	protein_coding	210.135	143.665	1.46267	0.54737	0.305325	0.40483	replication initiation membrane attachment protein DnaB
E0699_RS07750	nrdR	1452009	1452467	-	459	protein_coding	238.56	34.2137	6.97265	2.79769	6.28e-07	4.37e-06	transcriptional regulator NrdR
E0699_RS07755	-	1452741	1453121	-	381	protein_coding	11999.5	422.259	28.4174	4.82905	2.39e-18	4.36e-17	S-adenosylmethionine decarboxylase proenzyme
E0699_RS07760	-	1453360	1454382	-	1023	protein_coding	31237.6	656.561	47.5776	5.57241	5.68e-27	1.47e-25	glyceraldehyde-3-phosphate dehydrogenase
E0699_RS07765	-	1454588	1454968	-	381	protein_coding	6.02491	54.4598	0.11063	-3.16269	0.00260642	0.00783086	winged helix-turn-helix transcriptional regulator
E0699_RS07770	-	1455152	1456342	+	1191	protein_coding	12.16	33.6127	0.361768	-1.46327	0.100225	0.165161	MFS transporter
E0699_RS07775	-	1456366	1457208	+	843	protein_coding	10.7915	33.2879	0.324186	-1.63248	0.079687	0.136925	aldo/keto reductase
E0699_RS07780	-	1457248	1457841	-	594	protein_coding	709.355	179.503	3.95177	1.98278	3.84e-05	0.000188845	dephospho-CoA kinase
E0699_RS07785	ytaF	1457857	1458489	-	633	protein_coding	529.205	247.021	2.14235	1.09944	0.0260057	0.0542541	sporulation membrane protein YtaF
E0699_RS07790	mutM	1458656	1459486	-	831	protein_coding	747.284	1244.45	0.600495	-0.735843	0.14656	0.224083	DNA-formamidopyrimidine glycosylase
E0699_RS07795	polA	1459509	1462151	-	2643	protein_coding	1246.63	1822.55	0.684002	-0.547926	0.264783	0.363917	DNA polymerase I
E0699_RS07800	phoR	1462395	1464134	-	1740	protein_coding	2517.58	251.263	10.0197	3.32475	1.06e-12	1.33e-11	sensory box histidine kinase PhoR
E0699_RS07805	phoP	1464127	1464849	-	723	protein_coding	940.632	94.7834	9.92402	3.30973	2.77e-11	3.06e-10	two-component system response regulator PhoP
E0699_RS07810	mdh	1465061	1465999	-	939	protein_coding	1544.02	1509.15	1.0231	0.0331434	0.947973	0.961131	malate dehydrogenase
E0699_RS07815	icd	1466043	1467314	-	1272	protein_coding	1144.44	1339.53	0.854361	-0.226894	0.652714	0.727002	NADP-dependent isocitrate dehydrogenase
E0699_RS07820	citZ	1467479	1468597	-	1119	protein_coding	6335.5	2435.89	2.6009	1.37912	0.00999614	0.0244861	citrate synthase
E0699_RS07825	-	1468933	1469397	-	465	protein_coding	330.836	102.838	3.21705	1.68704	0.00151416	0.0048952	DUF441 domain-containing protein
E0699_RS07830	ytvI	1469494	1470609	+	1116	protein_coding	45.9029	54.143	0.847808	-0.238829	0.712509	0.778367	sporulation integral membrane protein YtvI
E0699_RS07835	fxsA	1470642	1471025	-	384	protein_coding	318.757	269.354	1.18341	0.242641	0.633015	0.711428	membrane protein FxsA
E0699_RS07840	pyk	1471118	1472875	-	1758	protein_coding	3218.12	4799.97	0.670447	-0.576756	0.247918	0.345024	pyruvate kinase
E0699_RS07845	pfkA	1472918	1473877	-	960	protein_coding	86.1579	598.232	0.144021	-2.79159	1.09e-06	7.33e-06	6-phosphofructokinase
E0699_RS07850	accA	1474061	1475038	-	978	protein_coding	110.541	97.6529	1.13198	0.177712	0.74912	0.809155	acetyl-CoA carboxylase carboxyl transferase subunit alpha
E0699_RS07855	accD	1475023	1475895	-	873	protein_coding	170.019	171.694	0.990248	-0.0121876	0.982264	0.985978	acetyl-CoA carboxylase%2C carboxyltransferase subunit beta
E0699_RS07860	maeB	1476230	1477462	-	1233	protein_coding	5331.15	801.646	6.65025	2.73359	1.79e-07	1.32e-06	NADP-dependent malic enzyme
E0699_RS07865	dnaE	1477599	1480946	-	3348	protein_coding	4169.81	603.264	6.91207	2.78924	4.84e-09	4.3e-08	DNA polymerase III subunit alpha
E0699_RS07870	ytrH	1481086	1481427	+	342	protein_coding	28.1586	8.92232	3.15598	1.64064	0.0884232	0.148729	sporulation membrane protein YtrH
E0699_RS07875	ytrI	1481424	1481927	+	504	protein_coding	19.6636	11.6041	1.69453	0.759516	0.424338	0.525704	sporulation membrane protein YtrI
E0699_RS07880	-	1482029	1482220	+	192	protein_coding	63.2065	112.609	0.56129	-0.827201	0.240778	0.336026	hypothetical protein
E0699_RS07885	-	1482238	1483179	-	942	protein_coding	518.621	93.7778	5.53032	2.46721	2.51e-05	0.000128363	bifunctional oligoribonuclease/PAP phosphatase NrnA
E0699_RS07890	-	1483310	1483612	+	303	protein_coding	3050.16	480.897	6.34265	2.66536	7.09e-07	4.91e-06	membrane protein
E0699_RS07895	-	1483631	1484950	-	1320	protein_coding	465.308	325.726	1.42853	0.513954	0.345661	0.447729	CBS domain-containing protein
E0699_RS07900	-	1485180	1485573	-	394	protein_coding	3.06754	2.21909	1.38234	0.455063	0.811925	1	tyrosine-type recombinase/integrase
E0699_RS07905	-	1485570	1486022	-	453	protein_coding	1.58885	5.6862	0.279422	-1.88739	0.359536	0.461946	hypothetical protein
E0699_RS07910	-	1486276	1486476	-	201	protein_coding	0	4.66916	0	-3.0548	0.193266	1	hypothetical protein
E0699_RS07915	-	1486473	1486892	-	420	protein_coding	1.58885	11.0954	0.143198	-2.85313	0.123243	0.19456	hypothetical protein
E0699_RS07920	-	1486889	1487221	-	333	protein_coding	0	4.76225	0	-3.08017	0.179197	1	hypothetical protein
E0699_RS07925	-	1487221	1487877	-	657	protein_coding	0	27.8778	0	-5.63019	0.000970234	0.00332568	hypothetical protein
E0699_RS07930	-	1487995	1488252	-	258	protein_coding	0	1.01703	0	-0.856999	0.829917	1	hypothetical protein
E0699_RS07935	-	1488249	1488656	-	408	protein_coding	0	7.07365	0	-3.65213	0.0799556	0.13715	hypothetical protein
E0699_RS07940	-	1488653	1488970	-	318	protein_coding	0	0.462358	0	0.283685	0.953453	1	hypothetical protein
E0699_RS07945	-	1488967	1489329	-	363	protein_coding	0	0.971066	0	-0.782745	0.845718	1	hypothetical protein
E0699_RS07955	-	1489816	1489956	-	141	protein_coding	0	0.601027	0	-0.0960756	0.984172	1	BH0509 family protein
E0699_RS07960	-	1490064	1490612	-	549	protein_coding	4.43606	21.6374	0.205019	-2.25634	0.0691088	0.12126	hypothetical protein
E0699_RS07965	-	1490927	1491754	-	828	protein_coding	0	13.6386	0	-4.59917	0.0128086	0.0301694	ATP-binding protein
E0699_RS07970	-	1491738	1492619	-	882	protein_coding	0	23.1167	0	-5.35967	0.00188104	0.00590558	phage replisome organiser
E0699_RS07980	-	1492855	1493046	-	192	protein_coding	0	1.71076	0	-1.60246	0.618235	1	helix-turn-helix domain-containing protein
E0699_RS07985	-	1493098	1493301	-	204	protein_coding	3.1777	6.10297	0.520681	-0.973701	0.558063	0.64747	helix-turn-helix transcriptional regulator
E0699_RS07990	-	1493536	1493934	+	399	protein_coding	7.94424	75.8876	0.104684	-3.26797	0.0597763	0.107397	helix-turn-helix transcriptional regulator
E0699_RS07995	-	1494367	1495467	-	1101	protein_coding	453.067	53.6297	8.44807	3.07519	6.32e-08	4.98e-07	hypothetical protein
E0699_RS08005	ssrA	1496853	1497215	-	363	protein_coding	2.31399e+06	151516	15.2722	3.93283	3.03e-17	5.1e-16	transfer-messenger RNA
E0699_RS08010	smpB	1497392	1497862	-	471	protein_coding	47.7121	133.217	0.358152	-1.48332	0.0131099	0.03077	SsrA-binding protein
E0699_RS08015	rnr	1498007	1500346	-	2340	protein_coding	1878.83	1422.54	1.32076	0.40138	0.406738	0.508486	ribonuclease R
E0699_RS08020	-	1500365	1501105	-	741	protein_coding	57.5756	99.6	0.578069	-0.79604	0.210976	0.302816	carboxylesterase
E0699_RS08025	secG	1501237	1501467	-	231	protein_coding	920.68	197.091	4.67135	2.2249	9.34e-05	0.000425188	preprotein translocase subunit SecG
E0699_RS08030	-	1501616	1502389	+	774	protein_coding	150.089	50.5387	2.96978	1.57014	0.00405855	0.0115137	alpha/beta hydrolase
E0699_RS08035	-	1502423	1502656	-	234	protein_coding	11.9397	43.3207	0.275611	-1.84306	0.0447106	0.0852502	helix-turn-helix transcriptional regulator
E0699_RS08040	rghR	1502808	1503215	+	408	protein_coding	51.8176	17.6619	2.93386	1.55056	0.0269628	0.0558016	transcriptional repressor RghR
E0699_RS08045	-	1503245	1503664	+	420	protein_coding	134.705	31.4913	4.27752	2.09775	0.000599544	0.0021828	helix-turn-helix transcriptional regulator
E0699_RS08050	catR	1503756	1504082	+	327	protein_coding	882.476	118.153	7.46893	2.90206	3.23e-08	2.62e-07	catDE operon transcriptional regulator CatR
E0699_RS08055	-	1504210	1505910	+	1701	protein_coding	183.408	77.2149	2.37529	1.24529	0.0362552	0.0715938	methyl-accepting chemotaxis protein
E0699_RS08060	opuBD	1505951	1506631	-	681	protein_coding	33.8531	67.1767	0.50394	-0.992622	0.160409	0.241553	choline ABC transporter permease OpuBD
E0699_RS08065	-	1506648	1507568	-	921	protein_coding	7.61376	48.5472	0.156832	-2.66855	0.00472691	0.0130714	osmoprotectant ABC transporter substrate-binding protein
E0699_RS08070	opuBB	1507580	1508233	-	654	protein_coding	19.7737	56.3165	0.351118	-1.5062	0.0438403	0.0839096	choline ABC transporter permease OpuBB
E0699_RS08075	-	1508250	1509395	-	1146	protein_coding	7.72392	43.3693	0.178096	-2.49817	0.00873111	0.0218993	betaine/proline/choline family ABC transporter ATP-binding protein
E0699_RS08080	yluC	1509679	1510212	+	534	protein_coding	13.6387	25.7051	0.530582	-0.911218	0.327562	0.428735	GbsR/MarR family transcriptional regulator
E0699_RS08085	opuCD	1510244	1510918	-	675	protein_coding	298.572	196.386	1.52033	0.605823	0.263016	0.362113	glycine betaine/carnitine/choline/choline sulfate ABC transporter permease OpuCD
E0699_RS08090	-	1510936	1511847	-	912	protein_coding	210.935	168.086	1.25493	0.329297	0.543283	0.633644	osmoprotectant ABC transporter substrate-binding protein
E0699_RS08095	opuCB	1511867	1512520	-	654	protein_coding	62.1684	43.5593	1.42721	0.517717	0.42349	0.524817	glycine betaine/carnitine/choline/choline sulfate ABC transporter permease OpuCB
E0699_RS08100	-	1512543	1513685	-	1143	protein_coding	254.322	231.952	1.09644	0.134023	0.800386	0.851843	betaine/proline/choline family ABC transporter ATP-binding protein
E0699_RS08105	opcR	1513949	1514506	+	558	protein_coding	123.189	72.5925	1.69699	0.763852	0.178657	0.263943	opuC operon transcriptional regulator OpcR
E0699_RS08110	-	1514523	1515158	-	636	protein_coding	39.6576	137.308	0.288822	-1.79111	0.0087007	0.0218367	NAAT family transporter
E0699_RS08115	-	1515308	1515922	+	615	protein_coding	84.4123	80.5495	1.04796	0.0672427	0.906579	0.931846	hypothetical protein
E0699_RS08120	-	1516054	1516752	+	699	protein_coding	7.61376	45.4976	0.167344	-2.57423	0.00624222	0.0165862	zinc ribbon domain-containing protein
E0699_RS08125	-	1516788	1518602	-	1815	protein_coding	24.6505	205.988	0.11967	-3.06709	1.85e-06	1.2e-05	zinc ribbon domain-containing protein
E0699_RS08130	-	1518736	1519197	+	462	protein_coding	53.4065	67.043	0.7966	-0.327508	0.600539	0.683024	GNAT family N-acetyltransferase
E0699_RS08135	eno	1519241	1520533	-	1293	protein_coding	2695.99	8109.72	0.332439	-1.58884	0.00250764	0.00756661	phosphopyruvate hydratase
E0699_RS08140	gpmI	1520563	1522098	-	1536	protein_coding	1237.93	3272.69	0.378261	-1.4026	0.00692465	0.0181573	2%2C3-bisphosphoglycerate-independent phosphoglycerate mutase
E0699_RS08145	tpi	1522091	1522852	-	762	protein_coding	460.647	433.583	1.06242	0.0883569	0.8747	0.908456	triose-phosphate isomerase
E0699_RS08150	-	1522883	1524067	-	1185	protein_coding	819.6	3528.28	0.232294	-2.10616	6.08e-05	0.000288483	phosphoglycerate kinase
E0699_RS08155	gap	1524384	1525391	-	1008	protein_coding	8885.09	10632.7	0.835638	-0.259068	0.640937	0.717698	type I glyceraldehyde-3-phosphate dehydrogenase
E0699_RS08160	cggR	1525438	1526460	-	1023	protein_coding	7846.01	3351.75	2.34087	1.22705	0.0211572	0.0459483	gapA transcriptional regulator CggR
E0699_RS08165	araE	1526758	1528152	-	1395	protein_coding	196.589	177.535	1.10732	0.146877	0.798204	0.850036	arabinose-proton symporter AraE
E0699_RS08170	araR	1528356	1529444	+	1089	protein_coding	113.279	114.669	0.987871	-0.0178135	0.973996	0.982113	arabinose utilization transcriptional regulator AraR
E0699_RS08175	-	1529493	1530503	-	1011	protein_coding	3104.22	679.129	4.57088	2.19269	1.14e-05	6.23e-05	LLM class flavin-dependent oxidoreductase
E0699_RS08185	-	1530660	1531538	-	879	protein_coding	158.648	61.8161	2.56644	1.35605	0.0291499	0.0594763	LysR family transcriptional regulator
E0699_RS08190	-	1531638	1532555	+	918	protein_coding	79.7559	55.0229	1.4495	0.534541	0.366153	0.468483	DMT family transporter
E0699_RS08195	-	1532596	1533939	-	1344	protein_coding	140.382	259.74	0.540472	-0.884755	0.129992	0.203681	amino acid permease
E0699_RS08205	-	1535478	1536200	-	723	protein_coding	552.233	3438.45	0.160605	-2.63782	9.64e-07	6.56e-06	lactate utilization protein C
E0699_RS08210	lutB	1536200	1537639	-	1440	protein_coding	328.824	2079.44	0.158131	-2.66058	1.26e-07	9.6e-07	lactate utilization iron-sulfur protein LutB
E0699_RS08215	lutA	1537666	1538382	-	717	protein_coding	13.7488	130.722	0.105176	-3.24648	1.15e-05	6.27e-05	lactate utilization iron-sulfur protein LutA
E0699_RS08220	yvfU	1538557	1539159	-	603	protein_coding	18.6255	92.8412	0.200617	-2.32748	0.00160831	0.00515774	two-component system response regulator YvfU
E0699_RS08225	yvfT	1539176	1540291	-	1116	protein_coding	13.859	34.6305	0.400196	-1.32655	0.120741	0.19137	two-component system sensor histidine kinase YvfT
E0699_RS08230	-	1540295	1541032	-	738	protein_coding	6.3554	14.7943	0.429584	-1.24865	0.318852	0.419388	ABC transporter permease
E0699_RS08235	-	1541033	1541938	-	906	protein_coding	115.969	41.4712	2.79637	1.47867	0.0197813	0.0432907	ABC transporter ATP-binding protein
E0699_RS08240	-	1542338	1542856	+	519	protein_coding	7.5036	44.3867	0.16905	-2.54693	0.00815965	0.0206839	AAA family ATPase
E0699_RS08245	-	1542874	1543908	+	1035	protein_coding	39.5475	175.534	0.225298	-2.14605	0.000491844	0.00184465	hypothetical protein
E0699_RS08250	-	1543886	1544305	+	420	protein_coding	24.7606	66.6335	0.371594	-1.43347	0.0442067	0.0844891	ASCH domain-containing protein
E0699_RS08255	rsbQ	1544535	1545344	+	810	protein_coding	180.718	117.27	1.54105	0.623352	0.261414	0.360157	sigma factor SigB/phosphatase RsbP regulator RsbQ
E0699_RS08260	rsbP	1545380	1546591	+	1212	protein_coding	306.927	190.606	1.61027	0.686959	0.187083	0.274352	phosphoserine phosphatase RsbP
E0699_RS08265	ganB	1546645	1547934	-	1290	protein_coding	30.6754	139.944	0.219198	-2.19149	0.00179534	0.00567214	arabinogalactan endo-beta-1%2C4-galactanase
E0699_RS08270	ganA	1548014	1550077	-	2064	protein_coding	267.583	146.477	1.8268	0.868926	0.0930074	0.155129	beta-galactosidase GanA
E0699_RS08275	ganQ	1550096	1550947	-	852	protein_coding	52.7455	31.4859	1.67521	0.746928	0.299214	0.398302	arabinogalactan oligomer ABC transporter permease GanQ
E0699_RS08280	ganP	1550951	1552207	-	1257	protein_coding	80.1966	56.223	1.4264	0.509114	0.403972	0.505663	arabinogalactan oligomer ABC transporter permease GanP
E0699_RS08285	ganS	1552247	1553512	-	1266	protein_coding	146.958	155.546	0.944789	-0.0799713	0.885991	0.917313	arabinogalactan oligomer ABC transporter substrate-binding protein GanS
E0699_RS08290	ganR	1553647	1554645	-	999	protein_coding	35.5521	153.796	0.231164	-2.11764	0.000704589	0.00252372	galactan degradation operon transcriptional regulator GanR
E0699_RS08295	lutR	1554825	1555547	-	723	protein_coding	81.5651	108.197	0.753859	-0.409387	0.472914	0.569585	L-lactate utilization/bacilysin biosynthesis transcriptional regulator LutR
E0699_RS08300	-	1555775	1557466	+	1692	protein_coding	134.688	203.539	0.661729	-0.5934	0.291873	0.391293	L-lactate permease
E0699_RS08305	rpoN	1557493	1558803	-	1311	protein_coding	1965.47	460.805	4.2653	2.09298	2.18e-05	0.000112748	RNA polymerase factor sigma-54
E0699_RS08310	yvfG	1558882	1559100	+	219	protein_coding	73.2268	123.884	0.591094	-0.752333	0.291784	0.391293	protein YvfG
E0699_RS08315	-	1559110	1560078	-	969	protein_coding	550.741	29.1266	18.9085	4.23502	6.21e-14	8.53e-13	hypothetical protein
E0699_RS08320	-	1560057	1561223	-	1167	protein_coding	331.357	75.9156	4.36482	2.12341	0.000161876	0.000689574	aminotransferase class I/II-fold pyridoxal phosphate-dependent enzyme
E0699_RS08325	-	1561228	1561878	-	651	protein_coding	183.565	51.7351	3.54817	1.82335	0.0022478	0.00688162	acetyltransferase
E0699_RS08330	-	1561875	1562483	-	609	protein_coding	82.4464	8.5994	9.58746	3.24722	8.27e-06	4.66e-05	sugar transferase
E0699_RS08335	-	1562480	1563997	-	1518	protein_coding	355.898	54.5077	6.52932	2.70332	4.43e-06	2.63e-05	MATE family efflux transporter
E0699_RS08340	-	1563994	1565022	-	1029	protein_coding	229.358	20.8057	11.0238	3.45676	1.19e-09	1.14e-08	glycosyltransferase
E0699_RS08345	-	1565019	1566095	-	1077	protein_coding	90.1703	68.0539	1.32498	0.40092	0.554782	0.644415	hypothetical protein
E0699_RS08350	-	1566100	1567134	-	1035	protein_coding	155.847	41.1935	3.78329	1.91504	0.00185953	0.00584569	glycosyltransferase family 2 protein
E0699_RS08355	epsG	1567159	1568262	-	1104	protein_coding	135.302	29.9127	4.52323	2.17198	0.000465203	0.00176132	biofilm exopolysaccharide biosynthesis protein EpsG
E0699_RS08360	-	1568259	1569413	-	1155	protein_coding	79.8661	99.3039	0.804259	-0.316646	0.635192	0.71307	glycosyltransferase family 1 protein
E0699_RS08365	epsE	1569406	1570242	-	837	protein_coding	90.988	16.7839	5.42114	2.43392	0.000114891	0.000509023	glycosyltransferase EpsE
E0699_RS08370	ygfP	1570239	1571384	-	1146	protein_coding	381.035	49.2375	7.73873	2.94835	3.13e-07	2.25e-06	glycosyltransferase family 4 protein
E0699_RS08375	-	1571396	1573192	-	1797	protein_coding	258.664	102.085	2.53382	1.33936	0.0161395	0.0366707	polysaccharide biosynthesis protein
E0699_RS08380	epsB	1573451	1574134	-	684	protein_coding	197.36	22.6552	8.7115	3.11837	4.1e-08	3.29e-07	protein tyrosine kinase EpsB
E0699_RS08385	-	1574140	1574844	-	705	protein_coding	24.4301	16.6434	1.46786	0.549079	0.526747	0.619897	hypothetical protein
E0699_RS08390	slrR	1575090	1575548	+	459	protein_coding	166.244	56.6444	2.93488	1.5548	0.00442062	0.0123473	transcriptional regulator SlrR
E0699_RS08395	pnbA	1575623	1577092	+	1470	protein_coding	1828.16	407.021	4.49156	2.16742	8.26e-06	4.66e-05	para-nitrobenzyl esterase
E0699_RS08400	-	1577095	1577286	+	192	protein_coding	0	3.19015	0	-2.50294	0.334006	1	hypothetical protein
E0699_RS08405	padC	1577313	1577798	-	486	protein_coding	118.486	196.246	0.60376	-0.728754	0.176718	0.26137	phenolic acid decarboxylase
E0699_RS08410	-	1577821	1578108	-	288	protein_coding	4.65639	8.09299	0.575361	-0.802003	0.56802	0.655775	DUF3237 family protein
E0699_RS08415	-	1578105	1578275	-	171	protein_coding	2.95737	2.12677	1.39055	0.491526	0.805996	1	DUF3237 family protein
E0699_RS08420	racX	1578407	1579090	-	684	protein_coding	3445.51	685.454	5.02661	2.32986	3.82e-05	0.000188291	broad specificity amino-acid racemase RacX
E0699_RS08430	sacB	1581001	1582422	+	1422	protein_coding	13.859	73.3824	0.18886	-2.40863	0.00188154	0.00590558	levansucrase
E0699_RS08435	levB	1582496	1584046	+	1551	protein_coding	71.5914	58.996	1.21349	0.279234	0.654043	0.728075	2%2C6-beta-fructan 6-levanbiohydrolase
E0699_RS08440	-	1584152	1585714	+	1563	protein_coding	30.2347	28.9424	1.04465	0.0657342	0.933028	0.951177	APC family permease
E0699_RS08445	-	1585707	1586393	+	687	protein_coding	2821.4	567.818	4.96885	2.3132	3.65e-06	2.21e-05	TetR/AcrR family transcriptional regulator
E0699_RS08450	-	1586475	1586810	+	336	protein_coding	659.19	112.418	5.86373	2.55309	9.84e-07	6.66e-06	hypothetical protein
E0699_RS08455	-	1586810	1587130	+	321	protein_coding	2391.63	760.191	3.14609	1.65385	0.00136206	0.00445774	QacE family quaternary ammonium compound efflux SMR transporter
E0699_RS08465	-	1588018	1588251	-	234	protein_coding	2.95737	38.2344	0.0773486	-3.65548	0.00499001	0.0136412	helix-turn-helix domain-containing protein
E0699_RS08470	-	1588530	1588808	+	279	protein_coding	9.20261	7.76777	1.18472	0.241198	0.832857	0.876194	hypothetical protein
E0699_RS08475	-	1588821	1590005	+	1185	protein_coding	44.5344	38.9266	1.14406	0.189692	0.798362	0.850036	DNA translocase FtsK
E0699_RS08480	-	1589992	1590624	+	633	protein_coding	19.9941	17.9389	1.11457	0.150582	0.8618	0.897633	hypothetical protein
E0699_RS08485	-	1590666	1590968	-	303	protein_coding	460.647	433.583	1.06242	0.0883569	0.8747	0.908456	hypothetical protein
E0699_RS08490	-	1591090	1591347	-	258	protein_coding	0	4.25316	0	-2.91994	0.224298	1	hypothetical protein
E0699_RS08495	-	1591367	1592314	-	948	protein_coding	3.1777	27.9702	0.11361	-3.1789	0.018249	0.0403362	LysM peptidoglycan-binding domain-containing protein
E0699_RS08500	-	1592387	1592590	-	204	protein_coding	1.47869	0.693728	2.13151	1.14993	0.691748	1	hypothetical protein
E0699_RS08505	-	1592615	1592785	-	171	protein_coding	0	0.462358	0	0.283685	0.953453	1	XkdX family protein
E0699_RS08510	-	1592786	1592997	-	212	protein_coding	0	2.68145	0	-2.25364	0.41347	1	hypothetical protein
E0699_RS08530	-	1596508	1596873	+	366	protein_coding	3.06754	13.2234	0.231979	-2.11139	0.140508	0.216496	DUF5082 family protein
E0699_RS08535	-	1596885	1597154	+	270	protein_coding	1.47869	6.15047	0.240419	-2.00809	0.316172	0.417129	YwqI/YxiC family protein
E0699_RS08540	-	1597174	1598790	+	1617	protein_coding	9.42293	65.8866	0.143017	-2.82835	0.00147477	0.00478339	ribonuclease YeeF family protein
E0699_RS08545	-	1598807	1599133	+	327	protein_coding	32.3744	167.668	0.193086	-2.37616	0.000142432	0.000616639	hypothetical protein
E0699_RS08555	-	1600893	1601231	+	339	protein_coding	57.4655	42.6787	1.34647	0.424693	0.521999	0.615876	hypothetical protein
E0699_RS08560	bglP	1601654	1603483	+	1830	protein_coding	52.5252	155.481	0.337823	-1.55989	0.0261275	0.0544562	PTS beta-glucoside transporter subunit IIABC
E0699_RS08570	-	1605016	1605462	+	447	protein_coding	1250.11	4411.13	0.283398	-1.819	0.000216995	0.000901243	universal stress protein
E0699_RS08575	-	1605496	1606227	-	732	protein_coding	45.5724	39.3475	1.1582	0.213939	0.751138	0.810342	2OG-Fe dioxygenase family protein
E0699_RS08580	-	1606395	1607138	+	744	protein_coding	368.214	99.7391	3.69178	1.88442	0.000160711	0.000686815	SDR family oxidoreductase
E0699_RS08585	-	1607205	1608140	+	936	protein_coding	18.4052	60.2015	0.305727	-1.71104	0.0216641	0.0468194	DMT family transporter
E0699_RS08590	wapA	1608305	1615309	+	7005	protein_coding	787.475	259.415	3.03559	1.60129	0.00286704	0.00848397	tRNA nuclease WapA
E0699_RS08595	-	1615346	1615705	+	360	protein_coding	0	9.20042	0	-4.03114	0.0409185	0.0793854	immunity protein WapI
E0699_RS08605	-	1616690	1617379	+	690	protein_coding	83.3107	96.308	0.865045	-0.207137	0.736057	0.797963	hypothetical protein
E0699_RS08610	-	1617538	1618212	+	675	protein_coding	57.7324	112.596	0.51274	-0.960135	0.110497	0.178399	hypothetical protein
E0699_RS08615	-	1618439	1619269	+	831	protein_coding	32.3744	37.361	0.866529	-0.209854	0.766842	0.822605	hypothetical protein
E0699_RS08620	lytC	1619262	1619816	+	555	protein_coding	0	32.411	0	-5.84632	0.000440555	0.00167124	DUF4240 domain-containing protein
E0699_RS08625	-	1619957	1620427	+	471	protein_coding	4.54622	17.5217	0.259462	-1.94094	0.12507	0.19682	hypothetical protein
E0699_RS08630	-	1620554	1620799	+	246	protein_coding	0	3.18977	0	-2.50567	0.341722	1	hypothetical protein
E0699_RS08635	-	1620846	1621262	+	417	protein_coding	5.91475	16.9693	0.348555	-1.49302	0.210972	0.302816	hypothetical protein
E0699_RS08640	-	1621407	1621829	+	423	protein_coding	4.43606	9.47814	0.468031	-1.07099	0.448213	0.547953	hypothetical protein
E0699_RS08645	-	1621944	1622324	+	381	protein_coding	1.47869	17.0605	0.0866731	-3.48344	0.0451661	0.0859515	DUF2750 domain-containing protein
E0699_RS08650	-	1622401	1622835	+	435	protein_coding	1.47869	4.7159	0.313554	-1.63284	0.435562	0.535942	hypothetical protein
E0699_RS08655	-	1622882	1623268	+	387	protein_coding	1.47869	15.999	0.0924235	-3.3879	0.0515623	0.0961032	hypothetical protein
E0699_RS08670	-	1624213	1624701	+	489	protein_coding	21.3626	27.466	0.777782	-0.360273	0.648282	0.723887	DUF2716 domain-containing protein
E0699_RS08675	-	1624727	1625485	+	759	protein_coding	30.0144	74.8139	0.401187	-1.30761	0.0687446	0.120834	hypothetical protein
E0699_RS08685	-	1625999	1626340	+	342	protein_coding	29.417	17.9396	1.63978	0.70631	0.372468	0.474732	hypothetical protein
E0699_RS08690	-	1626358	1626654	+	297	protein_coding	0	10.6798	0	-4.24633	0.0269832	0.0558016	hypothetical protein
E0699_RS08695	-	1626670	1627122	+	453	protein_coding	1.47869	10.6338	0.139055	-2.80308	0.128241	0.201175	hypothetical protein
E0699_RS08700	-	1627142	1627492	+	351	protein_coding	0	6.28722	0	-3.48375	0.109122	0.17668	hypothetical protein
E0699_RS08705	-	1627622	1628770	+	1149	protein_coding	45.5724	130.233	0.349929	-1.51305	0.0291632	0.0594763	hypothetical protein
E0699_RS08710	dbpA	1628852	1630291	+	1440	protein_coding	502.479	78.9732	6.36265	2.66862	9.58e-08	7.47e-07	ATP-dependent RNA helicase DbpA
E0699_RS08715	-	1630310	1631596	-	1287	protein_coding	188.865	370.258	0.510091	-0.969964	0.0646143	0.114537	MFS transporter
E0699_RS08725	-	1631804	1632484	+	681	protein_coding	201.53	47.3474	4.2564	2.08816	0.000105925	0.00047444	hypothetical protein
E0699_RS08730	licT	1632579	1633412	+	834	protein_coding	265.774	149.732	1.775	0.828854	0.113457	0.182096	transcriptional antiterminator LicT
E0699_RS08735	bglS	1633708	1634436	+	729	protein_coding	207.665	144.823	1.43392	0.51949	0.316329	0.417198	beta-glucanase
E0699_RS08740	citN	1634594	1635874	-	1281	protein_coding	94.3225	78.2304	1.2057	0.270416	0.6493	0.724821	citrate/sodium symporter CitN
E0699_RS08745	-	1636076	1638136	+	2061	protein_coding	1678.84	2096.89	0.800633	-0.320799	0.522327	0.615876	catalase
E0699_RS08750	-	1638186	1638476	+	291	protein_coding	176.108	209.721	0.839725	-0.251173	0.661196	0.734301	hypothetical protein
E0699_RS08755	-	1638620	1639291	+	672	protein_coding	49.7881	113.245	0.439651	-1.17915	0.066394	0.117428	DUF3298 and DUF4163 domain-containing protein
E0699_RS08760	-	1639331	1640524	-	1194	protein_coding	94.3861	167.341	0.564036	-0.828842	0.143141	0.219619	NupC/NupG family nucleoside CNT transporter
E0699_RS08765	-	1641139	1641987	+	849	protein_coding	1245.33	579.927	2.14738	1.10269	0.026641	0.055295	methyltransferase domain-containing protein
E0699_RS08770	-	1642141	1643559	+	1419	protein_coding	7.72392	125.983	0.0613092	-4.03704	8.68e-06	4.86e-05	GntP family permease
E0699_RS08775	-	1643583	1644299	+	717	protein_coding	19.7737	43.1805	0.457932	-1.12562	0.172049	0.255985	succinyl-CoA--3-ketoacid CoA transferase subunit A
E0699_RS08780	-	1644296	1644946	+	651	protein_coding	25.5783	49.7473	0.514165	-0.95277	0.223372	0.31718	CoA transferase subunit B
E0699_RS08785	-	1644963	1645736	+	774	protein_coding	87.8569	35.138	2.50034	1.3218	0.0426048	0.0820575	3-hydroxybutyrate dehydrogenase
E0699_RS08790	-	1645788	1646924	-	1137	protein_coding	195.064	56.6394	3.44396	1.78219	0.00105122	0.00357864	5-methyltetrahydropteroyltriglutamate--homocysteine S-methyltransferase
E0699_RS08795	-	1647177	1648310	-	1134	protein_coding	149.712	67.5954	2.21482	1.14425	0.0490912	0.0921443	5-methyltetrahydropteroyltriglutamate--homocysteine S-methyltransferase
E0699_RS08800	-	1648565	1649053	-	489	protein_coding	309.868	101.627	3.04906	1.60784	0.00200942	0.00622843	hypothetical protein
E0699_RS08805	-	1649182	1649436	-	255	protein_coding	164.545	31.3515	5.24841	2.39471	2.22e-05	0.0001146	hypothetical protein
E0699_RS08810	pepT	1649968	1651200	-	1233	protein_coding	824.854	1618.41	0.509668	-0.972483	0.0553604	0.101054	peptidase T
E0699_RS08815	yxjL	1651250	1651906	-	657	protein_coding	3.1777	15.8585	0.200379	-2.35724	0.0972421	0.16118	two-component system response regulator YxJL
E0699_RS08820	-	1651893	1653116	-	1224	protein_coding	20.1042	74.3963	0.270231	-1.8946	0.00896275	0.0223816	sensor histidine kinase
E0699_RS08825	-	1653134	1653607	-	474	protein_coding	38.3993	29.2664	1.31206	0.387775	0.590888	0.674743	DUF1453 family protein
E0699_RS08830	galE	1653848	1654867	+	1020	protein_coding	1223.02	1756.91	0.696121	-0.522566	0.292733	0.391807	UDP-glucose 4-epimerase GalE
E0699_RS08835	-	1655204	1656040	+	837	protein_coding	52.3684	94.5953	0.553605	-0.856395	0.179748	0.265457	YitT family protein
E0699_RS08840	-	1656082	1657539	-	1458	protein_coding	89.9966	82.158	1.09541	0.131009	0.829248	0.873782	aldehyde dehydrogenase family protein
E0699_RS08845	-	1657723	1658616	+	894	protein_coding	7.5036	53.034	0.141486	-2.80268	0.00284848	0.00843531	PucR family transcriptional regulator
E0699_RS08850	msmX	1658737	1659834	+	1098	protein_coding	1690.86	104.774	16.1382	4.01179	3.67e-17	6.08e-16	maltodextrin ABC transporter ATP-binding protein MsmX
E0699_RS08855	-	1659941	1660780	+	840	protein_coding	286.446	48.8713	5.86124	2.54835	6.25e-06	3.62e-05	polysaccharide deacetylase family protein
E0699_RS08860	-	1660794	1660994	-	201	protein_coding	1947.78	106.351	18.3147	4.19495	7.84e-18	1.37e-16	hypothetical protein
E0699_RS08865	-	1661052	1662740	-	1689	protein_coding	37.2511	69.0288	0.539645	-0.896994	0.195166	0.283599	M48 family metalloprotease
E0699_RS08870	cimH	1662862	1664214	-	1353	protein_coding	62.6091	140.989	0.444071	-1.16951	0.0437678	0.0838515	citrate/malate transporter CimH
E0699_RS08875	cydA	1664769	1666175	+	1407	protein_coding	25.9088	219.088	0.118258	-3.07633	1.25e-06	8.24e-06	cytochrome ubiquinol oxidase subunit I
E0699_RS08880	cydB	1666159	1667175	+	1017	protein_coding	40.4754	186.17	0.217411	-2.1919	0.00115733	0.00389327	cytochrome d ubiquinol oxidase subunit II
E0699_RS08885	cydD	1667175	1668878	+	1704	protein_coding	114.757	469.188	0.244587	-2.03127	7.34e-05	0.000339858	thiol reductant ABC exporter subunit CydD
E0699_RS08890	cydC	1668875	1670602	+	1728	protein_coding	62.2786	198.28	0.314094	-1.66723	0.00394802	0.0112482	thiol reductant ABC exporter subunit CydC
E0699_RS08895	-	1670688	1671518	+	831	protein_coding	35.7724	60.3379	0.592868	-0.762066	0.278594	0.37838	NAD(P)H-hydrate dehydratase
E0699_RS08900	-	1671533	1672906	-	1374	protein_coding	255.093	211.414	1.20661	0.271653	0.594194	0.677354	cytosine permease
E0699_RS08905	sigY	1673118	1673654	+	537	protein_coding	835.459	1238.17	0.674753	-0.567953	0.285013	0.384285	RNA polymerase sigma factor SigY
E0699_RS08910	-	1673647	1673967	+	321	protein_coding	110.715	384.277	0.288113	-1.7987	0.00335508	0.00976136	YxlC family protein
E0699_RS08915	-	1673964	1674170	+	207	protein_coding	7.94424	128.884	0.0616389	-4.03232	0.0195189	0.042834	hypothetical protein
E0699_RS08920	-	1674167	1674355	+	189	protein_coding	0	6.9369	0	-3.6171	0.0853597	0.144614	negative regulatory protein YxlE
E0699_RS08925	-	1674362	1675249	+	888	protein_coding	1803.55	16808.8	0.107298	-3.22053	1.13e-09	1.09e-08	ABC transporter ATP-binding protein
E0699_RS08930	-	1675246	1676022	+	777	protein_coding	4191.26	27746	0.151058	-2.72692	2.14e-07	1.57e-06	ABC transporter permease subunit
E0699_RS08935	-	1676019	1677221	-	1203	protein_coding	1896.01	8199.09	0.231247	-2.11269	7.18e-05	0.00033364	MFS transporter
E0699_RS08940	-	1677325	1678968	-	1644	protein_coding	197.865	182.09	1.08663	0.118481	0.824565	0.870648	catalase
E0699_RS08945	-	1679097	1679687	+	591	protein_coding	124.464	47.2099	2.6364	1.39568	0.0242094	0.0511085	DNA-3-methyladenine glycosylase
E0699_RS08950	-	1679716	1679874	+	159	protein_coding	0	18.7242	0	-5.05616	0.00431837	0.0121127	hypothetical protein
E0699_RS08955	licR	1680037	1681962	+	1926	protein_coding	107.254	133.025	0.806269	-0.311149	0.569707	0.657151	transcriptional regulator LicR
E0699_RS08960	-	1682091	1682399	+	309	protein_coding	13.859	12.5292	1.10613	0.137564	0.889427	0.919191	PTS sugar transporter subunit IIB
E0699_RS08965	celB	1682415	1683773	+	1359	protein_coding	383.112	50.2093	7.63029	2.92849	1.48e-07	1.12e-06	PTS cellobiose transporter subunit IIC
E0699_RS08970	-	1683792	1684124	+	333	protein_coding	18.4052	3.65213	5.03958	2.31197	0.0309678	0.0622326	PTS lactose/cellobiose transporter subunit IIA
E0699_RS08975	-	1684121	1685449	+	1329	protein_coding	826.739	78.0879	10.5873	3.40216	3.2e-10	3.22e-09	6-phospho-beta-glucosidase
E0699_RS08980	-	1685483	1686574	-	1092	protein_coding	1118.91	161.148	6.94339	2.79576	1.29e-08	1.09e-07	branched-chain amino acid aminotransferase
E0699_RS08990	dltD	1687563	1688741	-	1179	protein_coding	713.211	449.85	1.58544	0.665004	0.189292	0.276984	D-alanyl-lipoteichoic acid biosynthesis protein DltD
E0699_RS08995	dltC	1688741	1688977	-	237	protein_coding	2.95737	4.99477	0.592095	-0.722568	0.683747	0.753976	D-alanine--poly(phosphoribitol) ligase subunit DltC
E0699_RS09000	dltB	1688994	1690181	-	1188	protein_coding	307.728	481.441	0.639182	-0.644846	0.226116	0.320033	D-alanyl-lipoteichoic acid biosynthesis protein DltB
E0699_RS09005	dltA	1690178	1691689	-	1512	protein_coding	593.623	1035.06	0.573518	-0.802038	0.111162	0.179213	D-alanine--poly(phosphoribitol) ligase subunit DltA
E0699_RS09010	-	1691707	1691856	-	150	protein_coding	3.06754	3.83753	0.799351	-0.328043	0.850587	0.890235	teichoic acid D-Ala incorporation-associated protein DltX
E0699_RS09015	-	1692006	1692140	+	135	protein_coding	6.3554	2.95878	2.14798	1.07402	0.499997	0.596432	hypothetical protein
E0699_RS09025	menA	1692303	1693238	+	936	protein_coding	192.39	70.8787	2.71436	1.43758	0.015199	0.00640543	1,4-dihydroxy-2-naphthoate polyprenyltransferase
E0699_RS09030	-	1693294	1693383	-	90	protein_coding	3.06754	4.53164	0.676915	-0.561643	0.739913	0.801925	IS3 family transposase
E0699_RS09040	gyrA	1693798	1696263	-	2466	protein_coding	2615.98	1906.92	1.37184	0.456133	0.35849	0.4609	DNA topoisomerase (ATP-hydrolyzing) subunit A
E0699_RS09045	gyrB	1696474	1698390	-	1917	protein_coding	5637.1	1578.38	3.57145	1.83658	0.000250728	0.00102216	DNA topoisomerase (ATP-hydrolyzing) subunit B
E0699_RS09050	remB	1698445	1698690	-	246	protein_coding	75.6504	8.69325	8.7022	3.12308	3.84e-06	2.31e-05	extracellular matrix regulator RemB
E0699_RS09055	recF	1698708	1699820	-	1113	protein_coding	4115.66	490.645	8.38827	3.06865	1.96e-09	1.82e-08	DNA replication/repair protein RecF
E0699_RS09060	rlbA	1699836	1700051	-	216	protein_coding	4.65639	8.55381	0.544364	-0.889558	0.515088	0.609686	ribosome maturation protein RlbA
E0699_RS09065	dnaN	1700182	1701318	-	1137	protein_coding	59.872	365.598	0.163765	-2.61084	5.78e-06	3.36e-05	DNA polymerase III subunit beta
E0699_RS09070	dnaA	1701507	1702847	-	1341	protein_coding	21.8032	192.083	0.113509	-3.15046	3.53e-06	2.15e-05	chromosomal replication initiator protein DnaA
E0699_RS09075	rpmH	1703474	1703608	+	135	protein_coding	1109.38	38.3822	28.9035	4.85669	5.32e-20	1.02e-18	50S ribosomal protein L34
E0699_RS09080	rnpA	1703760	1704110	+	351	protein_coding	27.3875	47.1226	0.581197	-0.777404	0.295494	0.394157	ribonuclease P protein component
E0699_RS09085	yidC	1704254	1705039	+	786	protein_coding	441.458	223.628	1.97407	0.981372	0.056479	0.102709	YidC family membrane integrase SpoIIIJ
E0699_RS09090	-	1705036	1705662	+	627	protein_coding	339.899	318.467	1.0673	0.0938594	0.85376	0.892526	protein jag
E0699_RS09095	mnmE	1705973	1707352	+	1380	protein_coding	92.3566	190.925	0.483733	-1.04902	0.0551387	0.100788	tRNA uridine-5-carboxymethylaminomethyl(34) synthesis GTPase MnmE
E0699_RS09100	mnmG	1707373	1709259	+	1887	protein_coding	868.536	569.199	1.52589	0.609948	0.22013	0.313504	tRNA uridine-5-carboxymethylaminomethyl(34) synthesis enzyme MnmG
E0699_RS09105	rsmG	1709273	1709992	+	720	protein_coding	101.229	65.3392	1.54928	0.632354	0.272032	0.371444	16S rRNA (guanine(527)-N(7))-methyltransferase RsmG
E0699_RS09110	noc	1710114	1710965	+	852	protein_coding	790.166	414.192	1.90773	0.932063	0.0601105	0.107847	nucleoid occlusion protein
E0699_RS09115	-	1711016	1711456	-	441	protein_coding	7.5036	86.0959	0.087154	-3.49998	9.12e-05	0.000415934	PH domain-containing protein
E0699_RS09120	soj	1711704	1712465	+	762	protein_coding	38.6196	135.622	0.28476	-1.81631	0.00342164	0.00994047	sporulation initiation inhibitor protein Soj
E0699_RS09125	spo0J	1712458	1713306	+	849	protein_coding	276.519	325.323	0.849982	-0.234376	0.660583	0.734124	stage 0 sporulation protein Spo0J
E0699_RS09130	yyaC	1713346	1713963	-	618	protein_coding	19.9941	25.6128	0.780628	-0.363216	0.670482	0.741626	spore protease YyaC
E0699_RS09135	-	1714423	1715439	+	1017	protein_coding	4.54622	98.2432	0.0462752	-4.42319	3.52e-05	0.000174523	membrane protein
E0699_RS09140	-	1715533	1715739	+	207	protein_coding	15.0072	6.93613	2.16363	1.126	0.282787	0.381987	DUF951 domain-containing protein
E0699_RS09145	-	1715790	1717793	+	2004	protein_coding	73.4005	184.2	0.398482	-1.32748	0.0219283	0.0472621	molybdopterin-dependent oxidoreductase
E0699_RS09150	ychF	1717920	1719020	+	1101	protein_coding	192.814	239.447	0.805249	-0.311793	0.561609	0.650069	redox-regulated ATPase YchF
E0699_RS09155	-	1719131	1719418	+	288	protein_coding	338.874	1463.6	0.231534	-2.10941	0.000579165	0.00212023	30S ribosomal protein S6
E0699_RS09160	ssb	1719459	1719977	+	519	protein_coding	706.283	2140.09	0.330024	-1.59867	0.00684905	0.0180183	single-stranded DNA-binding protein
E0699_RS09165	rpsR	1720021	1720260	+	240	protein_coding	145.589	421.25	0.345613	-1.53071	0.0106013	0.0257312	30S ribosomal protein S18
E0699_RS09170	xth	1720325	1721083	+	759	protein_coding	25.9088	153.419	0.168876	-2.56273	7.15e-05	0.000332627	exodeoxyribonuclease III
E0699_RS09180	-	1722437	1723711	-	1275	protein_coding	39.878	27.2328	1.46434	0.547244	0.44038	0.540701	MFS transporter
E0699_RS09185	-	1723689	1724720	-	1032	protein_coding	19.8839	48.4576	0.410336	-1.28454	0.0869255	0.146705	ATP-dependent Clp protease ATP-binding subunit
E0699_RS09190	-	1724717	1725778	-	1062	protein_coding	25.9088	116.807	0.221809	-2.16879	0.0011971	0.00400676	ThiF family adenylyltransferase
E0699_RS09195	-	1726134	1726511	+	378	protein_coding	28.6459	57.7438	0.496086	-1.00623	0.19483	0.283223	hypothetical protein
E0699_RS09200	-	1726598	1727953	-	1356	protein_coding	96.1952	73.1893	1.31433	0.39003	0.535812	0.626791	MFS transporter
E0699_RS09205	-	1728179	1729078	+	900	protein_coding	337.632	111.108	3.03877	1.60371	0.00207085	0.00640543	CPBP family intramembrane metalloprotease
E0699_RS09210	-	1729075	1731144	-	2070	protein_coding	232.582	420.745	0.552786	-0.854886	0.0877278	0.147746	thioredoxin domain-containing protein
E0699_RS09215	-	1731380	1731829	+	450	protein_coding	7.61376	33.4281	0.227766	-2.13094	0.0309182	0.0621642	hypothetical protein
E0699_RS09220	-	1732120	1732305	-	186	protein_coding	7.83408	35.9287	0.218045	-2.21637	0.0238652	0.0505722	DUF255 domain-containing protein
E0699_RS09225	-	1732576	1733142	-	567	protein_coding	147.839	166.604	0.887371	-0.171106	0.747839	0.808315	dihydrofolate reductase
E0699_RS09230	-	1733302	1733658	-	357	protein_coding	114.05	47.3969	2.40627	1.2665	0.0290443	0.0593553	MmcQ/YjbR family DNA-binding protein
E0699_RS09235	satA	1734067	1734588	+	522	protein_coding	3.06754	42.8139	0.0716482	-3.80579	0.00242646	0.0073551	streptothricin N-acetyltransferase SatA
E0699_RS09240	-	1734654	1735256	-	603	protein_coding	15.2275	32.4597	0.469121	-1.08803	0.191394	0.279239	YitT family protein
E0699_RS09245	-	1735253	1735699	-	447	protein_coding	7.39344	15.028	0.491978	-0.998185	0.394005	0.49568	GNAT family N-acetyltransferase
E0699_RS09250	-	1735819	1736271	+	453	protein_coding	10.9016	66.6297	0.163615	-2.62596	0.00171564	0.00544926	MarR family transcriptional regulator
E0699_RS09265	-	1737511	1738350	-	840	protein_coding	47.2714	47.8102	0.988731	-0.0149671	0.981557	0.985978	pentapeptide repeat-containing protein
E0699_RS09270	-	1738496	1738885	+	390	protein_coding	3.06754	14.3787	0.213339	-2.23319	0.117297	0.187103	SnoaL-like domain-containing protein
E0699_RS09275	-	1738953	1739741	+	789	protein_coding	18.2951	72.5871	0.252043	-1.9866	0.00928496	0.0230705	hypothetical protein
E0699_RS09280	-	1739779	1740513	-	735	protein_coding	25.2478	31.6721	0.797164	-0.31557	0.72331	0.787358	MerR family transcriptional regulator
E0699_RS09285	-	1740674	1741984	-	1311	protein_coding	20.9219	65.4637	0.319596	-1.63481	0.0528445	0.0978065	MFS transporter
E0699_RS09290	-	1742085	1742405	+	321	protein_coding	4.54622	9.477	0.479711	-1.05826	0.453829	0.552615	hypothetical protein
E0699_RS09295	-	1742417	1742863	+	447	protein_coding	156.995	55.4335	2.83213	1.49849	0.0125511	0.0296682	hypothetical protein
E0699_RS09300	-	1742896	1743825	-	930	protein_coding	562.728	116.164	4.84425	2.2775	1.5e-05	8.02e-05	manganese-dependent inorganic pyrophosphatase
E0699_RS09305	hypR	1744031	1744408	+	378	protein_coding	108.071	50.3055	2.1483	1.10341	0.0597787	0.107397	transcriptional regulator HypR
E0699_RS09315	-	1745068	1745217	+	150	protein_coding	1.47869	15.213	0.097199	-3.31527	0.058208	0.105001	hypothetical protein
E0699_RS09320	-	1745442	1746371	+	930	protein_coding	14.2996	95.9008	0.149109	-2.75104	0.169594	0.252709	YybS family protein
E0699_RS09325	gdpP	1746408	1748387	+	1980	protein_coding	326.26	377.035	0.865332	-0.209164	0.672778	0.743321	DHH family phosphoesterase
E0699_RS09330	rplI	1748384	1748833	+	450	protein_coding	181.315	162.731	1.1142	0.156351	0.777443	0.831513	50S ribosomal protein L9
E0699_RS09335	-	1748870	1750927	-	2058	protein_coding	130.582	115.684	1.12878	0.176	0.755335	0.813276	glycosyltransferase family 39 protein
E0699_RS09340	-	1751033	1752241	-	1209	protein_coding	524.01	699.043	0.749612	-0.414867	0.458681	0.55682	CynX/NimT family MFS transporter
E0699_RS09345	-	1752314	1752454	-	141	protein_coding	9.09245	12.8564	0.707232	-0.487544	0.661062	0.734301	YycC family protein
E0699_RS09350	-	1752575	1752778	+	204	protein_coding	137.268	61.5886	2.22879	1.15652	0.037201	0.0730989	hypothetical protein
E0699_RS09355	-	1752826	1753026	-	201	protein_coding	23.1718	79.8948	0.290028	-1.79197	0.0121539	0.0289354	DUF2188 domain-containing protein
E0699_RS09360	dnaB	1753196	1754560	+	1365	protein_coding	515.172	389.547	1.32249	0.403714	0.425062	0.52611	replicative DNA helicase
E0699_RS09365	-	1754680	1755099	+	420	protein_coding	27.3875	25.4274	1.07709	0.10564	0.897657	0.925063	VOC family protein
E0699_RS09370	purA	1755305	1756597	+	1293	protein_coding	2521.19	7312.75	0.344766	-1.53621	0.00326623	0.00955168	adenylosuccinate synthase
E0699_RS09375	-	1756821	1756896	+	76	protein_coding	0	1.71076	0	-1.60246	0.618235	1	tRNA-Lys
E0699_RS09390	-	1757171	1757243	+	73	protein_coding	0	2.77415	0	-2.30043	0.395408	1	tRNA-Phe
E0699_RS09395	walR	1757628	1758335	+	708	protein_coding	76.6884	322.776	0.23759	-2.0735	0.000235678	0.000971746	cell wall metabolism DNA-binding response regulator WalR
E0699_RS09400	walK	1758343	1760178	+	1836	protein_coding	291.149	702.977	0.414166	-1.2722	0.0137376	0.0320732	cell wall metabolism sensor histidine kinase WalK
E0699_RS09405	walH	1760168	1761535	+	1368	protein_coding	354.843	394.91	0.898541	-0.153899	0.762304	0.818619	WalRK two-component regulatory system regulator WalH
E0699_RS09410	walI	1761522	1762364	+	843	protein_coding	282.057	242.913	1.16114	0.21534	0.685541	0.755119	WalRK two-component regulatory system regulator WalI
E0699_RS09415	-	1762386	1763180	+	795	protein_coding	191.289	172.016	1.11204	0.152405	0.774558	0.829318	MBL fold metallo-hydrolase
E0699_RS09420	htrC	1763262	1764464	+	1203	protein_coding	898.932	204.61	4.3934	2.13509	2.01e-05	0.000105147	serine protease HtrC
E0699_RS09435	rocR	1764779	1766164	-	1386	protein_coding	69.7356	93.1209	0.748872	-0.421482	0.492034	0.588873	arginine utilization regulatory protein RocR
E0699_RS09440	-	1766391	1766675	+	285	protein_coding	0	10.3561	0	-4.20206	0.0296567	0.0602051	winged helix-turn-helix transcriptional regulator
E0699_RS09445	-	1766675	1767310	+	636	protein_coding	18.0747	28.991	0.62346	-0.672483	0.422643	0.524583	SdpI family protein
E0699_RS09450	-	1767494	1768048	+	555	protein_coding	0	27.4653	0	-5.60654	0.000842406	0.00294842	SdpA family antimicrobial peptide system protein
E0699_RS09455	-	1768033	1768986	+	954	protein_coding	1.58885	38.4657	0.0413056	-4.64821	0.00451264	0.0125867	hypothetical protein
E0699_RS09460	-	1769048	1769650	+	603	protein_coding	15.558	353.825	0.0439709	-4.52069	7.81e-11	8.27e-10	sporulation delaying protein family toxin
E0699_RS09465	rocD	1769982	1771187	+	1206	protein_coding	140.776	1337.57	0.105248	-3.24781	4.68e-10	4.65e-09	ornithine aminotransferase
E0699_RS09470	-	1771410	1772813	+	1404	protein_coding	142.365	310.932	0.457866	-1.12653	0.0333341	0.0663517	amino acid permease
E0699_RS09475	rocF	1772886	1773776	+	891	protein_coding	301.61	612.163	0.492695	-1.02152	0.0495109	0.09267	arginase
E0699_RS09480	-	1774013	1774129	-	117	protein_coding	5.91475	19.1907	0.308209	-1.66758	0.157575	0.238096	Phr family secreted Rap phosphatase inhibitor
E0699_RS09485	rapG	1774130	1775227	-	1098	protein_coding	129.985	134.284	0.967986	-0.0460887	0.932022	0.950395	response regulator aspartate phosphatase RapG
E0699_RS09490	-	1775338	1775808	+	471	protein_coding	142.852	19.3727	7.3739	2.87948	1.75e-06	1.13e-05	GNAT family N-acetyltransferase
E0699_RS09495	-	1775950	1776687	+	738	protein_coding	1111.82	14.7028	75.6196	6.23276	5.62e-33	1.79e-31	hypothetical protein
E0699_RS09500	-	1776698	1777855	+	1158	protein_coding	1409.54	32.9178	42.82	5.41486	2.03e-23	4.63e-22	hypothetical protein
E0699_RS09505	-	1777871	1778119	+	249	protein_coding	50.5593	14.8407	3.40681	1.76098	0.0173004	0.0387556	DUF2651 family protein
E0699_RS09510	-	1778224	1778394	+	171	protein_coding	2.95737	2.54278	1.16305	0.233008	0.905308	0.93078	hypothetical protein
E0699_RS09515	fdhA	1778457	1779683	+	1227	protein_coding	3052.26	488.68	6.24593	2.64309	3.06e-08	2.5e-07	formaldehyde dehydrogenase%2C glutathione-independent
E0699_RS09520	-	1779717	1780130	-	414	protein_coding	167.329	40.9633	4.08485	2.02973	0.0016176	0.00518333	hypothetical protein
E0699_RS09525	-	1780315	1780485	+	171	protein_coding	2.95737	10.9116	0.271031	-1.85303	0.220242	0.313518	CxxH/CxxC protein
E0699_RS09530	rlmH	1780566	1781045	+	480	protein_coding	32.4845	40.1803	0.808469	-0.312194	0.661295	0.734301	23S rRNA (pseudouridine(1915)-N(3))-methyltransferase RlmH
E0699_RS09535	-	1781333	1782241	+	909	protein_coding	92.9074	225.39	0.412207	-1.28082	0.0304612	0.0614003	hypothetical protein
E0699_RS09540	-	1782207	1785320	+	3114	protein_coding	650.822	270.086	2.40968	1.26869	0.00912471	0.0227148	DEAD/DEAH box helicase
E0699_RS09545	-	1785632	1785717	+	86	protein_coding	0	0.508709	0	0.154202	0.974655	1	IS3 family transposase
E0699_RS09550	-	1785783	1786973	-	1191	protein_coding	21.3626	40.5021	0.527444	-0.922411	0.231812	0.326603	MFS transporter
E0699_RS09555	-	1787083	1787298	-	216	protein_coding	29.6373	6.19606	4.78326	2.25173	0.0109201	0.0263878	DUF1128 domain-containing protein
E0699_RS09560	-	1787501	1787971	+	471	protein_coding	92.0261	132.945	0.692214	-0.530479	0.34539	0.447524	low molecular weight phosphotyrosine protein phosphatase
E0699_RS09565	-	1787989	1788309	+	321	protein_coding	19.7737	28.9025	0.684152	-0.540844	0.514329	0.609304	hypothetical protein
E0699_RS09570	-	1788333	1789160	+	828	protein_coding	205.084	282.958	0.724786	-0.463818	0.378438	0.481052	YihY family inner membrane protein
E0699_RS09575	-	1789358	1790533	-	1176	protein_coding	271.155	185.743	1.45984	0.54515	0.285919	0.384734	MFS transporter
E0699_RS09580	cax	1790701	1791756	+	1056	protein_coding	28.9763	104.493	0.277305	-1.84871	0.00549468	0.0148375	calcium/proton exchanger
E0699_RS09585	-	1791827	1792621	+	795	protein_coding	171.718	70.3734	2.4401	1.28763	0.020112	0.0438938	hypothetical protein
E0699_RS09590	mscC	1792660	1793502	-	843	protein_coding	159.292	417.386	0.381641	-1.3894	0.00849794	0.0214223	mechanosensitive ion channel protein MscC
E0699_RS09595	yfkAB	1793503	1794624	-	1122	protein_coding	69.295	464.108	0.149308	-2.7451	2.78e-06	1.74e-05	radical SAM/CxCxxxxC motif protein YfkAB
E0699_RS09600	-	1794769	1794954	+	186	protein_coding	12.0498	8.09107	1.48927	0.578977	0.594481	0.677487	hypothetical protein
E0699_RS09605	pdaA	1795055	1795846	+	792	protein_coding	162.736	32.9642	4.93676	2.30035	0.000175328	0.00073976	delta-lactam-biosynthetic de-N-acetylase
E0699_RS09610	-	1795883	1796743	-	861	protein_coding	438.831	138.866	3.1601	1.66041	0.00147384	0.00478339	NAD(P)-dependent oxidoreductase
E0699_RS09615	corA	1796842	1797801	-	960	protein_coding	325.269	276.433	1.17666	0.234883	0.643034	0.719844	magnesium/cobalt transporter CorA
E0699_RS09620	-	1797919	1798782	+	864	protein_coding	154.635	175.946	0.87888	-0.185837	0.723277	0.787358	DNA-3-methyladenine glycosylase 2 family protein
E0699_RS09625	rlmD	1798896	1800296	+	1401	protein_coding	649.123	533.456	1.21683	0.283136	0.57688	0.66293	23S rRNA (uracil(1939)-C(5))-methyltransferase RlmD
E0699_RS09630	-	1800895	1801179	+	285	protein_coding	44.975	23.0256	1.95326	0.959166	0.184053	0.27091	membrane protein
E0699_RS09635	-	1801927	1802904	+	978	protein_coding	15.4478	127.382	0.121272	-3.051	3.06e-05	0.000154184	tRNA-dihydrouridine synthase
E0699_RS09640	-	1803100	1803552	+	453	protein_coding	1.47869	29.8675	0.0495083	-4.28992	0.00953634	0.0235921	hypothetical protein
E0699_RS09645	-	1803582	1804271	+	690	protein_coding	2.95737	26.955	0.109715	-3.15161	0.0177794	0.0395782	hypothetical protein
E0699_RS09650	acoA	1804502	1805503	+	1002	protein_coding	105.271	47.0165	2.23902	1.16273	0.113805	0.182482	acetoin:2%2C6-dichlorophenolindophenol oxidoreductase subunit alpha
E0699_RS09655	acoB	1805507	1806535	+	1029	protein_coding	336.247	44.0144	7.63947	2.93184	2.39e-06	1.52e-05	acetoin:2%2C6-dichlorophenolindophenol oxidoreductase subunit beta
E0699_RS09660	acoC	1806549	1807745	+	1197	protein_coding	693.479	70.9683	9.77167	3.28718	2.76e-08	2.26e-07	acetoin dehydrogenase complex dihydrolipoyllysine-residue acetyltransferase
E0699_RS09665	acoL	1807766	1809142	+	1377	protein_coding	641.064	88.259	7.26344	2.85953	1.32e-06	8.68e-06	acetoin dehydrogenase complex dihydrolipoyl dehydrogenase
E0699_RS09670	acoR	1809259	1811076	+	1818	protein_coding	765.185	80.8624	9.4628	3.24017	1.39e-09	1.32e-08	acetoin dehydrogenase operon transcriptional activator AcoR
E0699_RS09675	-	1811130	1811309	+	180	protein_coding	79.4255	8.83038	8.99456	3.15657	6.62e-06	3.8e-05	small acid-soluble spore protein H
E0699_RS09680	-	1811345	1811671	-	327	protein_coding	290.975	92.0671	3.16047	1.66112	0.00135777	0.00445314	YnfA family protein
E0699_RS09685	-	1811725	1812267	-	543	protein_coding	69.0746	74.2125	0.930769	-0.10448	0.859562	0.896894	YfjD family protein
E0699_RS09690	-	1812277	1812834	-	558	protein_coding	66.3376	54.9815	1.20654	0.269891	0.666161	0.738469	YfjD family protein
E0699_RS09695	-	1812866	1813633	-	768	protein_coding	20.2144	41.1062	0.49176	-1.03309	0.186699	0.273995	hypothetical protein
E0699_RS09700	-	1813645	1814868	-	1224	protein_coding	4.54622	64.5481	0.0704315	-3.81599	0.000301232	0.00119393	hypothetical protein
E0699_RS09705	-	1814874	1815188	-	315	protein_coding	0	11.1889	0	-4.31247	0.022673	0.0484218	WXG100 family type VII secretion target
E0699_RS09710	-	1815524	1816873	+	1350	protein_coding	1117.79	90.3946	12.3657	3.62764	4.78e-14	6.68e-13	6-phospho-alpha-glucosidase
E0699_RS09715	-	1816938	1817702	+	765	protein_coding	320.299	38.7944	8.25633	3.04443	2.27e-08	1.88e-07	MurR/RpiR family transcriptional regulator
E0699_RS09720	malP	1817717	1819300	+	1584	protein_coding	2598.55	115.077	22.581	4.49564	1.03e-17	1.79e-16	PTS maltose transporter subunit IIBC
E0699_RS09725	-	1819423	1821756	+	2334	protein_coding	92.0261	1789.4	0.0514285	-4.28167	1.1e-16	1.78e-15	hypothetical protein
E0699_RS09730	-	1822171	1823892	+	1722	protein_coding	65.3461	153.927	0.424526	-1.23327	0.0330303	0.0658458	ABC transporter ATP-binding protein
E0699_RS09735	-	1823886	1825700	+	1815	protein_coding	565.151	594.113	0.951252	-0.0722775	0.885026	0.91679	ABC transporter ATP-binding protein
E0699_RS09740	catD	1825854	1826258	+	405	protein_coding	7.61376	8.73883	0.871256	-0.196543	0.868186	0.902397	DoxX family oxidoreductase CatD
E0699_RS09745	catE	1826276	1827133	+	858	protein_coding	74.2818	39.1625	1.89676	0.919296	0.14779	0.225622	catechol 2%2C3-dioxygenase
E0699_RS09750	-	1827227	1828171	+	945	protein_coding	0	26.3065	0	-5.54625	0.00116015	0.00389949	AraC family transcriptional regulator
E0699_RS09755	-	1828346	1829794	+	1449	protein_coding	7.83408	84.2392	0.0929981	-3.44924	0.000168301	0.000713889	sugar porter family MFS transporter
E0699_RS09760	-	1829821	1830762	+	942	protein_coding	8.87212	74.1121	0.119712	-3.05187	0.0822186	0.140367	sugar phosphate isomerase/epimerase
E0699_RS09770	lnrJ	1832127	1833329	+	1203	protein_coding	47.1612	72.6339	0.649301	-0.621909	0.347447	0.449457	two-component system sensor histidine kinase LnrJ
E0699_RS09775	lnrK	1833326	1833988	+	663	protein_coding	63.4904	48.3189	1.31399	0.390039	0.540185	0.63077	two-component system response regulator LnrK
E0699_RS09780	lnrL	1834136	1835071	+	936	protein_coding	0	58.9949	0	-6.71039	3.12e-05	0.000156771	linearmycin resistance ATP-binding protein LnrL
E0699_RS09785	lnrM	1835083	1836273	+	1191	protein_coding	1.58885	32.4087	0.0490254	-4.401	0.00801732	0.0203914	linearmycin resistance permease LnrM
E0699_RS09790	lnrN	1836287	1837444	+	1158	protein_coding	82.2261	56.8685	1.4459	0.527044	0.41483	0.516818	linearmycin resistance permease LnrN
E0699_RS09795	padR	1837517	1838065	-	549	protein_coding	41.6871	43.2299	0.964313	-0.0575058	0.933645	0.9513	transcriptional regulator PadR
E0699_RS09800	estB	1838358	1838990	+	633	protein_coding	3.1777	18.3553	0.173122	-2.56894	0.0646015	0.114537	esterase EstB
E0699_RS09805	-	1839179	1840267	+	1089	protein_coding	84.9631	159.197	0.533699	-0.90869	0.109198	0.176729	acyltransferase family protein
E0699_RS09810	-	1840303	1840920	-	618	protein_coding	47.2714	99.6954	0.474158	-1.07403	0.0807866	0.138337	TetR/AcrR family transcriptional regulator
E0699_RS09815	-	1840886	1842139	-	1254	protein_coding	12.16	20.8973	0.581893	-0.779887	0.418774	0.520592	MFS transporter
E0699_RS09820	bstA	1842262	1842798	+	537	protein_coding	332.773	135.212	2.46111	1.3	0.0120213	0.0286712	bacillithiol transferase BstA
E0699_RS09830	-	1844463	1844945	-	483	protein_coding	33.3022	92.0134	0.361928	-1.46033	0.0272337	0.0561448	MarR family transcriptional regulator
E0699_RS09835	mprF	1845117	1847687	+	2571	protein_coding	509.541	589.634	0.864166	-0.210799	0.659602	0.733239	bifunctional lysylphosphatidylglycerol flippase/synthetase MprF
E0699_RS09840	-	1847705	1848682	-	978	protein_coding	117.384	86.3671	1.35913	0.442464	0.444925	0.544435	iron-siderophore ABC transporter substrate-binding protein
E0699_RS09845	-	1848815	1849816	+	1002	protein_coding	16.9265	63.8559	0.265074	-1.91886	0.010789	0.0261003	iron ABC transporter permease
E0699_RS09850	-	1849813	1850844	+	1032	protein_coding	13.7488	34.2593	0.401317	-1.31775	0.130491	0.204383	iron ABC transporter permease
E0699_RS09855	hepS	1850959	1851840	+	882	protein_coding	84.6326	37.7739	2.24051	1.16004	0.0632522	0.112772	PhzF family phenazine biosynthesis isomerase
E0699_RS09860	-	1851928	1852512	+	585	protein_coding	175.227	68.3416	2.56398	1.35943	0.0118071	0.0282619	nitroreductase
E0699_RS09865	-	1852551	1852742	-	192	protein_coding	1369.3	17.1521	79.8327	6.31071	6.91e-22	1.46e-20	YfhD family protein
E0699_RS09875	-	1852973	1853884	-	912	protein_coding	80.1966	114.029	0.703298	-0.509488	0.377288	0.479955	TIGR01777 family protein
E0699_RS09880	recX	1853973	1854767	+	795	protein_coding	325.269	91.9284	3.53829	1.82386	0.000408112	0.001566	recombination regulator RecX
E0699_RS09885	-	1854769	1855083	+	315	protein_coding	80.794	40.5553	1.99219	0.998174	0.112673	0.181251	YfhH family protein
E0699_RS09890	-	1855226	1856419	+	1194	protein_coding	80.0864	142.83	0.56071	-0.836568	0.137202	0.212401	MFS transporter
E0699_RS09895	-	1856451	1856603	-	153	protein_coding	91.0982	16.5518	5.50382	2.45251	0.000193646	0.000812743	small%2C acid-soluble spore protein K
E0699_RS09900	-	1856728	1856997	+	270	protein_coding	523.337	158.758	3.29644	1.72205	0.00163037	0.0052075	hypothetical protein
E0699_RS09905	-	1857142	1857660	+	519	protein_coding	71.4812	230.296	0.310388	-1.68496	0.00506758	0.0137964	SH3 domain-containing protein
E0699_RS09910	spdL	1857745	1858077	+	333	protein_coding	1423.59	411.696	3.45786	1.79023	0.000278648	0.00112107	SdpC immunity protein SpdL
E0699_RS09915	-	1858064	1858924	+	861	protein_coding	8693.65	1806.92	4.8113	2.26654	1.52e-05	8.14e-05	alpha/beta hydrolase
E0699_RS09920	-	1859155	1860144	+	990	protein_coding	392.297	489.574	0.801303	-0.318717	0.546903	0.636935	glycosyltransferase family 2 protein
E0699_RS09925	-	1860216	1862801	+	2586	protein_coding	205.258	258.068	0.795363	-0.33127	0.527759	0.62081	YfhO family protein
E0699_RS09930	-	1862794	1863777	-	984	protein_coding	560.008	423.528	1.32225	0.402769	0.429416	0.529853	metal-dependent hydrolase
E0699_RS09935	mutY	1863993	1865102	+	1110	protein_coding	173.701	121.418	1.43061	0.515424	0.334341	0.435759	A/G-specific adenine glycosylase
E0699_RS09940	-	1865110	1865334	-	225	protein_coding	99.6864	11.5593	8.62389	3.10843	2.99e-06	1.85e-05	hypothetical protein
E0699_RS09945	fabL	1865417	1866169	+	753	protein_coding	69.0746	60.2977	1.14556	0.196069	0.744523	0.805606	enoyl-[acyl-carrier-protein] reductase FabL
E0699_RS09950	-	1866238	1866492	+	255	protein_coding	905488	50.0825	18079.9	14.1446	6.81e-125	2.71e-122	gamma-type small acid-soluble spore protein
E0699_RS09955	-	1866581	1866925	+	345	protein_coding	38.2891	32.8738	1.16473	0.218142	0.755492	0.813276	hypothetical protein
E0699_RS09960	-	1867069	1867599	+	531	protein_coding	178.735	158.889	1.1249	0.170949	0.751374	0.810377	DUF402 domain-containing protein
E0699_RS09965	-	1867687	1869429	+	1743	protein_coding	523.621	556.429	0.941038	-0.0876563	0.859739	0.896894	ABC transporter ATP-binding protein
E0699_RS09970	-	1869506	1870567	-	1062	protein_coding	27.057	47.8094	0.565935	-0.812474	0.28086	0.380758	aromatic acid exporter family protein
E0699_RS09975	-	1870788	1872077	-	1290	protein_coding	476.506	435.881	1.0932	0.128819	0.797874	0.850036	glutamate-1-semialdehyde 2%2C1-aminomutase
E0699_RS09980	bcp	1872229	1872702	+	474	protein_coding	4.65639	57.7078	0.080689	-3.64552	0.000614253	0.00223037	thioredoxin-dependent thiol peroxidase
E0699_RS09985	perR	1872825	1873262	+	438	protein_coding	2348.64	559.058	4.20106	2.07101	0.000140315	0.000609459	peroxide-responsive transcriptional repressor PerR
E0699_RS09990	-	1873297	1873650	-	354	protein_coding	294.924	212.431	1.38833	0.473353	0.349714	0.451218	YgzB family protein
E0699_RS09995	-	1873858	1874742	+	885	protein_coding	11.0118	170.121	0.0647292	-3.9733	6.68e-07	4.64e-06	hypothetical protein
E0699_RS10000	-	1875033	1875159	+	127	protein_coding	0	0.277338	0	1.00257	0.838139	1	16S ribosomal RNA
E0699_RS10005	-	1875310	1877037	-	1728	protein_coding	214.728	300.279	0.715092	-0.483942	0.334095	0.435581	SgrR family transcriptional regulator
E0699_RS10010	-	1877151	1878356	+	1206	protein_coding	7.83408	35.1817	0.222675	-2.18781	0.036171	0.0714982	MFS transporter
E0699_RS10015	-	1878463	1879617	+	1155	protein_coding	497.475	154.122	3.22779	1.69135	0.00074936	0.00266491	AbrB family transcriptional regulator
E0699_RS10020	ntdR	1879831	1880820	-	990	protein_coding	63.4268	115.042	0.551338	-0.854244	0.166495	0.249211	NTD biosynthesis operon transcriptional regulator NtdR
E0699_RS10025	ntdA	1880924	1882249	+	1326	protein_coding	1.58885	1924.38	0.000825641	-10.2926	1.55e-11	1.78e-10	3-dehydro-glucose-6-phosphate--glutamate transaminase
E0699_RS10030	ntdB	1882221	1883069	+	849	protein_coding	2.95737	2090.76	0.0014145	-9.42025	2.12e-16	3.37e-15	kanosamine-6-phosphate phosphatase
E0699_RS10035	ntdC	1883083	1884135	+	1053	protein_coding	103.148	7103.39	0.014521	-6.10712	2.18e-30	6.3e-29	glucose-6-phosphate 3-dehydrogenase NdtC
E0699_RS10040	glcP	1884207	1885427	+	1221	protein_coding	43.9835	1447.86	0.0303783	-5.03573	7.83e-18	1.37e-16	glucose/mannose transporter GlcP
E0699_RS10045	-	1886092	1886289	+	198	protein_coding	7.83408	59.2718	0.132172	-2.94148	0.00197643	0.00615009	hypothetical protein
E0699_RS10050	-	1886316	1886843	-	528	protein_coding	80.1966	39.4851	2.03106	1.01824	0.104476	0.170684	MarR family transcriptional regulator
E0699_RS10055	-	1886920	1888419	-	1500	protein_coding	27.718	131.626	0.210582	-2.25156	0.00115562	0.0038908	monooxygenase
E0699_RS10060	lepB	1888599	1889105	-	507	protein_coding	50.3389	132.205	0.380765	-1.39065	0.0210974	0.0458684	signal peptidase I
E0699_RS10065	-	1889107	1889730	-	624	protein_coding	133.65	62.2827	2.14585	1.10287	0.0526323	0.0975044	TVP38/TMEM64 family protein
E0699_RS10070	-	1889882	1890253	+	372	protein_coding	1.58885	18.6303	0.085283	-3.60197	0.0417993	0.0807012	hypothetical protein
E0699_RS10075	-	1890452	1890652	+	201	protein_coding	1.58885	3.28324	0.483927	-1.0827	0.625162	1	DUF3311 domain-containing protein
E0699_RS10080	-	1890649	1892118	+	1470	protein_coding	81.1245	97.235	0.834314	-0.261906	0.65122	0.726151	sodium:solute symporter
E0699_RS10085	-	1892162	1892431	-	270	protein_coding	151.174	169.342	0.892711	-0.160928	0.786156	0.839087	excalibur calcium-binding domain-containing protein
E0699_RS10090	-	1892648	1893547	+	900	protein_coding	12.3803	260.71	0.0474868	-4.40546	2.98e-09	2.73e-08	SDR family oxidoreductase
E0699_RS10095	comK	1893592	1894170	-	579	protein_coding	219.1	111.429	1.96627	0.975596	0.0716778	0.125161	competence transcription factor ComK
E0699_RS10100	-	1894463	1894696	+	234	protein_coding	62.3888	14.9341	4.1776	2.06027	0.00260701	0.00783086	IDEAL domain-containing protein
E0699_RS10105	-	1894724	1895581	-	858	protein_coding	354.402	55.758	6.35608	2.6657	1.33e-06	8.71e-06	SDR family oxidoreductase
E0699_RS10115	hemAT	1897352	1898650	+	1299	protein_coding	9.31277	71.2491	0.130707	-2.94851	0.000710164	0.00253685	heme-based aerotactic transducer HemAT
E0699_RS10120	-	1898785	1899345	+	561	protein_coding	21.8032	15.5811	1.39934	0.473439	0.592053	0.675299	biotin transporter BioY
E0699_RS10125	-	1899352	1900791	+	1440	protein_coding	64.0878	118.652	0.540134	-0.886925	0.126541	0.198822	AMP-binding protein
E0699_RS10130	-	1900788	1901882	+	1095	protein_coding	59.1645	46.841	1.26309	0.332311	0.620874	0.701728	acetyl-CoA C-acyltransferase
E0699_RS10135	phoE	1901953	1902534	+	582	protein_coding	70.8838	45.6826	1.55166	0.631126	0.305531	0.404833	phosphatase PhoE
E0699_RS10140	-	1902566	1903537	-	972	protein_coding	495.305	177.48	2.79076	1.4811	0.00441675	0.0123452	ABC transporter substrate-binding protein
E0699_RS10145	-	1903749	1904741	-	993	protein_coding	361.262	226.106	1.59775	0.675608	0.172491	0.256451	acryloyl-CoA reductase
E0699_RS10150	-	1904813	1905262	-	450	protein_coding	0	23.4868	0	-5.38245	0.00174532	0.00553329	GNAT family N-acetyltransferase
E0699_RS10155	aprE	1905705	1906850	+	1146	protein_coding	3106.11	879.508	3.53164	1.8203	8.55e-05	0.000392533	subtilisin AprE
E0699_RS10160	-	1906889	1908169	-	1281	protein_coding	730.891	145.647	5.01825	2.32667	1.78e-06	1.15e-05	M48 family metallopeptidase
E0699_RS10165	-	1908318	1908713	+	396	protein_coding	254.588	22.8413	11.146	3.47793	9.7e-10	9.37e-09	hypothetical protein
E0699_RS10170	lcfB	1908752	1910293	-	1542	protein_coding	10343.3	274.989	37.6136	5.2333	8.55e-29	2.38e-27	long-chain-fatty-acid--CoA ligase LcfB
E0699_RS10175	-	1910411	1911055	-	645	protein_coding	2234.3	1628.02	1.3724	0.456807	0.374098	0.476506	SDR family oxidoreductase
E0699_RS10180	-	1911120	1912115	-	996	protein_coding	55.9232	73.9363	0.75637	-0.398008	0.533062	0.625018	lipoate--protein ligase
E0699_RS10185	-	1912128	1912862	-	735	protein_coding	4.54622	19.5573	0.232456	-2.09726	0.0845912	0.143786	MBL fold metallo-hydrolase
E0699_RS10190	-	1913014	1913154	+	141	protein_coding	12.2701	15.8121	0.775997	-0.370306	0.705583	0.772283	YhfH family protein
E0699_RS10195	gltT	1913425	1914714	+	1290	protein_coding	284.95	304.911	0.934535	-0.0974857	0.845068	0.885765	glutamate/proton symporter GltT
E0699_RS10200	-	1914752	1915159	-	408	protein_coding	44.5344	71.1598	0.625836	-0.677737	0.283107	0.382243	ASCH domain-containing protein
E0699_RS10205	-	1915172	1916212	-	1041	protein_coding	116.787	184.412	0.633292	-0.659346	0.227503	0.3211	M42 family metallopeptidase
E0699_RS10210	-	1916350	1916541	+	192	protein_coding	1.80113e+06	26.0797	69062.3	16.0779	5.62e-243	2.24e-239	hypothetical protein
E0699_RS10215	-	1916625	1917401	-	777	protein_coding	6286.69	106.399	59.0857	5.88529	3.97e-36	1.38e-34	YhfC family intramembrane metalloprotease
E0699_RS10220	-	1917530	1918507	+	978	protein_coding	1108.67	50.7648	21.8394	4.44568	1.63e-16	2.61e-15	ketoacyl-ACP synthase III
E0699_RS10225	-	1918549	1920876	-	2328	protein_coding	251.097	169.927	1.47768	0.563326	0.263225	0.36215	YhgE/Pip domain-containing protein
E0699_RS10230	-	1920947	1921522	-	576	protein_coding	36.3698	89.0577	0.408384	-1.28643	0.0483164	0.0908614	TetR/AcrR family transcriptional regulator
E0699_RS10235	hemY	1921669	1923081	-	1413	protein_coding	2761.25	2601.99	1.06121	0.085764	0.861027	0.897319	protoporphyrinogen oxidase
E0699_RS10240	hemH	1923096	1924028	-	933	protein_coding	1261.94	1822.79	0.692311	-0.53036	0.281164	0.380809	ferrochelatase
E0699_RS10245	hemE	1924100	1925161	-	1062	protein_coding	389.971	569.107	0.685233	-0.545656	0.29241	0.391807	uroporphyrinogen decarboxylase
E0699_RS10250	-	1925283	1927427	-	2145	protein_coding	219.1	111.429	1.96627	0.975596	0.0716778	0.125161	penicillin-binding protein
E0699_RS10255	hmoB	1927549	1928049	+	501	protein_coding	61.7278	192.19	0.321181	-1.63253	0.0126074	0.0297837	heme-degrading oxygenase HmoB
E0699_RS10260	-	1928094	1928411	+	318	protein_coding	13.6387	22.1936	0.614533	-0.697028	0.442551	0.542196	hypothetical protein
E0699_RS10265	-	1928477	1929868	+	1392	protein_coding	241.217	103.666	2.32687	1.21989	0.0380567	0.0746699	hypothetical protein
E0699_RS10270	sndC	1929941	1931131	+	1191	protein_coding	755.415	148.568	5.08465	2.34649	1.3e-06	8.54e-06	N-acetyl amino acid acetylase SndC
E0699_RS10275	-	1931148	1931858	-	711	protein_coding	141.327	169.107	0.835724	-0.258907	0.633572	0.711805	EcsC family protein
E0699_RS10280	ecsB	1931878	1933104	-	1227	protein_coding	308.893	332.71	0.928415	-0.107215	0.833403	0.876536	ABC transporter permease EcsB
E0699_RS10285	ecsA	1933097	1933840	-	744	protein_coding	10.9016	28.3444	0.384613	-1.39086	0.134076	0.208603	ABC transporter ATP-binding protein
E0699_RS10290	-	1934328	1934765	+	438	protein_coding	131.243	44.7656	2.93179	1.55583	0.0125482	0.0296682	HIT family protein
E0699_RS10295	serC	1934912	1935991	+	1080	protein_coding	100.08	136.506	0.733161	-0.448558	0.426244	0.527133	3-phosphoserine/phosphohydroxythreonine transaminase
E0699_RS10300	trpP	1936116	1936634	+	519	protein_coding	306.597	171.006	1.7929	0.842405	0.114515	0.183399	tryptophan transporter TrpP
E0699_RS10305	-	1936707	1936898	-	192	protein_coding	36.7003	22.0549	1.66404	0.733411	0.312593	0.412545	hypothetical protein
E0699_RS10310	-	1937028	1937384	+	357	protein_coding	150.75	119.862	1.2577	0.330994	0.554564	0.644349	YtxH domain-containing protein
E0699_RS10315	-	1937562	1938173	+	612	protein_coding	344.335	133.596	2.57743	1.36657	0.0100022	0.0244861	HTH-type transcriptional regulator Hpr
E0699_RS10320	-	1938170	1938511	-	342	protein_coding	184.116	84.7574	2.17227	1.11791	0.0439262	0.0840336	YhaI family protein
E0699_RS10325	-	1938719	1939237	+	519	protein_coding	26.5698	26.8643	0.989039	-0.0257039	0.974563	0.982113	DUF3267 domain-containing protein
E0699_RS10330	-	1939345	1939527	+	183	protein_coding	16.7062	8.64651	1.93213	0.953358	0.321038	0.421733	hypothetical protein
E0699_RS10340	yhzE1	1939791	1939877	-	87	protein_coding	1.47869	1.52613	0.968916	0.00457868	0.998576	1	sporulation protein YhzE1
E0699_RS10345	prsA	1940037	1940921	+	885	protein_coding	325.252	2313.64	0.14058	-2.82974	1.82e-07	1.34e-06	molecular chaperone
E0699_RS10350	yhaL	1940962	1941174	-	213	protein_coding	11.8295	29.0347	0.407426	-1.2763	0.210521	0.302506	sporulation protein YhaL
E0699_RS10355	yhaM	1941299	1942243	-	945	protein_coding	1051.52	956.383	1.09948	0.136887	0.796303	0.848723	3'-5' exoribonuclease YhaM
E0699_RS10360	sbcE	1942317	1945208	-	2892	protein_coding	1846.82	251.439	7.345	2.87639	3.74e-09	3.38e-08	DNA repair/recombination ATPase SbcE
E0699_RS10365	-	1945213	1946439	-	1227	protein_coding	78.6077	62.6041	1.25563	0.325508	0.58952	0.67363	exonuclease SbcCD subunit D
E0699_RS10370	-	1946546	1947805	-	1260	protein_coding	159.071	323.458	0.491784	-1.02336	0.0482629	0.0908036	ABC transporter permease
E0699_RS10375	-	1947798	1948694	-	897	protein_coding	6.24523	51.1804	0.122024	-3.05488	0.00272831	0.00813996	ABC transporter ATP-binding protein
E0699_RS10380	-	1948821	1949006	+	186	protein_coding	19.2229	28.9006	0.665139	-0.584528	0.784975	0.838218	hypothetical protein
E0699_RS10385	-	1949027	1949794	-	768	protein_coding	128.332	69.2165	1.85407	0.892597	0.142482	0.218848	enoyl-CoA hydratase
E0699_RS10390	khtS	1949980	1950297	+	318	protein_coding	38288.1	1490.58	25.6867	4.68306	3.17e-20	6.16e-19	K(+)/H(+) antiporter modulator KhtS
E0699_RS10395	khtT	1950361	1950858	+	498	protein_coding	3144.63	122.082	25.7584	4.68817	6.92e-21	1.38e-19	K(+)/H(+) antiporter subunit KhtT
E0699_RS10400	khtU	1950865	1952082	+	1218	protein_coding	10658.3	313.436	34.0046	5.08814	1.71e-24	4.07e-23	K(+)/H(+) antiporter subunit KhtU
E0699_RS10405	-	1952100	1953605	-	1506	protein_coding	284.887	188.514	1.51122	0.596273	0.241151	0.336429	coproporphyrinogen III oxidase
E0699_RS10410	-	1953717	1954583	-	867	protein_coding	536.268	98.1536	5.46356	2.44814	6.39e-06	3.69e-05	HAD family phosphatase
E0699_RS10420	-	1956184	1956537	-	354	protein_coding	187.747	228.578	0.82137	-0.281218	0.704977	0.772039	YlbF family regulator
E0699_RS10425	-	1956630	1957763	-	1134	protein_coding	162.249	202.947	0.799465	-0.322591	0.53234	0.624355	DUF445 domain-containing protein
E0699_RS10430	-	1958030	1959121	+	1092	protein_coding	199.089	41.0552	4.84929	2.27748	0.00140046	0.00457215	YheC/YheD family protein
E0699_RS10435	yheD	1959111	1960472	+	1362	protein_coding	289.352	58.3942	4.95515	2.30896	0.000563551	0.00208028	spore coat associated protein YheD
E0699_RS10440	-	1960622	1960840	+	219	protein_coding	7.72392	12.8533	0.600928	-0.743884	0.509598	0.605528	YheE family protein
E0699_RS10445	metE	1961263	1963551	-	2289	protein_coding	95.4241	90.4341	1.05518	0.0749193	0.900781	0.927323	5-methyltetrahydropteroyltriglutamate--homocysteine S-methyltransferase
E0699_RS10450	isp	1963967	1964926	-	960	protein_coding	14144.9	533.864	26.4954	4.72786	2.33e-22	5.09e-21	serine protease Isp
E0699_RS10455	rsbRB	1965149	1965982	+	834	protein_coding	87.59	303.784	0.28833	-1.79452	0.00251702	0.00758341	RsbT co-antagonist RsbRB
E0699_RS10460	thiX	1966013	1966777	-	765	protein_coding	10.3508	44.0167	0.235156	-2.0634	0.0303052	0.0612409	HMP/thiamine ABC transporter permease ThiX
E0699_RS10465	-	1966752	1968395	-	1644	protein_coding	38.6196	117.91	0.327535	-1.61452	0.0098476	0.0241968	energy-coupling factor ABC transporter ATP-binding protein
E0699_RS10470	-	1968382	1968981	-	600	protein_coding	22.621	79.9963	0.282775	-1.81211	0.0118707	0.0283629	ECF transporter S component
E0699_RS10475	thiU	1968983	1969585	-	603	protein_coding	3.06754	34.4007	0.0891709	-3.48941	0.00603207	0.0161355	HMP/thiamine ABC transporter substrate-binding protein ThiU
E0699_RS10480	ykoG	1969896	1970582	+	687	protein_coding	3.06754	37.0794	0.0827288	-3.59895	0.00495608	0.0135857	two-component system response regulator YkoG
E0699_RS10485	ykoH	1970586	1971950	+	1365	protein_coding	26.1291	57.1964	0.456832	-1.13263	0.106637	0.173574	two-component system sensor histidine kinase YkoH
E0699_RS10490	-	1971947	1972627	+	681	protein_coding	35.5521	19.7883	1.79662	0.837793	0.274477	0.373886	PepSY domain-containing protein
E0699_RS10495	-	1972719	1973231	+	513	protein_coding	127.404	33.7073	3.77973	1.91928	0.00120799	0.00402882	PepSY domain-containing protein
E0699_RS10500	-	1973314	1973451	+	138	protein_coding	35.3317	5.40963	6.53127	2.6992	0.000995369	0.00340305	hypothetical protein
E0699_RS10510	mgtE	1973956	1975311	+	1356	protein_coding	287.2	127.941	2.24478	1.16607	0.0211114	0.0458739	magnesium transporter
E0699_RS10515	tnrA	1975354	1975686	-	333	protein_coding	340.874	150.894	2.25903	1.17689	0.0293986	0.0598033	MerR family transcriptional regulator TnrA
E0699_RS10520	-	1975880	1976035	+	156	protein_coding	17.0367	19.56	0.870997	-0.203993	0.816473	0.863977	hypothetical protein
E0699_RS10525	ykoL	1976123	1976305	+	183	protein_coding	0	3.46788	0	-2.62094	0.297025	1	stress response protein YkoL
E0699_RS10530	-	1976438	1976902	+	465	protein_coding	531.908	84.8521	6.26865	2.6495	7.36e-07	5.07e-06	MarR family transcriptional regulator
E0699_RS10535	-	1976917	1978038	-	1122	protein_coding	22.9514	64.955	0.353344	-1.50242	0.0542133	0.0994476	hypothetical protein
E0699_RS10540	-	1978130	1978681	+	552	protein_coding	337.272	27.3688	12.3233	3.61631	4.25e-09	3.83e-08	hypothetical protein
E0699_RS10545	-	1978709	1979521	-	813	protein_coding	349.606	60.7516	5.75468	2.52178	9.98e-06	5.52e-05	metallophosphoesterase
E0699_RS10550	-	1979714	1981408	+	1695	protein_coding	47.0511	81.0919	0.580219	-0.783654	0.25378	0.351678	hypothetical protein
E0699_RS10555	-	1981421	1982434	+	1014	protein_coding	73.9514	70.2271	1.05303	0.0709323	0.913702	0.93651	glycosyltransferase family 2 protein
E0699_RS10560	-	1982460	1984295	-	1836	protein_coding	868.774	188.387	4.61165	2.20564	6.07e-06	3.52e-05	DNA ligase D
E0699_RS10565	-	1984299	1985234	-	936	protein_coding	2362.3	6257	0.377546	-1.4051	0.0177027	0.0394572	Ku protein
E0699_RS10570	-	1985271	1987673	-	2403	protein_coding	13.4183	77.5332	0.173066	-2.51266	0.00323709	0.00947343	bifunctional diguanylate cyclase/phosphodiesterase
E0699_RS10575	-	1987854	1988519	+	666	protein_coding	21.0321	62.6478	0.33572	-1.56473	0.0447924	0.0853231	DedA family protein
E0699_RS10580	-	1988596	1989570	+	975	protein_coding	232.976	108.935	2.13867	1.09523	0.0399083	0.0777284	TerC family protein
E0699_RS10585	sigI	1989834	1990589	+	756	protein_coding	146.801	58.4027	2.5136	1.33124	0.0161883	0.0367396	RNA polymerase sigma factor SigI
E0699_RS10590	rsgI	1990586	1991731	+	1146	protein_coding	84.5225	85.5385	0.988122	-0.0188621	0.973958	0.982113	anti-sigma-I factor RsgI
E0699_RS10595	-	1991742	1991936	-	195	protein_coding	308.529	26.7233	11.5453	3.52665	3.48e-08	2.8e-07	alpha/beta-type small acid-soluble spore protein
E0699_RS10600	htpK	1992064	1992765	-	702	protein_coding	13.859	19.791	0.700268	-0.516208	0.570307	0.657653	transcriptional regulator HtpK
E0699_RS10605	htpX	1992936	1993832	+	897	protein_coding	15219.9	232.699	65.406	6.03205	1.28e-32	4.04e-31	protease HtpX
E0699_RS10610	ktrD	1994006	1995355	+	1350	protein_coding	338.641	272.728	1.24168	0.312018	0.535944	0.626791	Ktr system potassium transporter KtrD
E0699_RS10615	-	1995500	1995655	+	156	protein_coding	12.3803	0	#DIV/0!	7.71092	6.57e-05	0.000309546	hypothetical protein
E0699_RS10620	-	1995658	1995834	+	177	protein_coding	235.84	14.6556	16.0921	3.99854	6.9e-09	6.07e-08	hypothetical protein
E0699_RS10625	-	1995889	1996911	-	1023	protein_coding	21.4728	91.5959	0.234429	-2.09415	0.00264914	0.00794542	acyltransferase family protein
E0699_RS10630	kinE	1997164	1999380	+	2217	protein_coding	59.5415	237.943	0.250234	-1.99731	0.000360298	0.00140288	sporulation two-component system sensor histidine kinase KinE
E0699_RS10635	ogt	1999377	1999874	+	498	protein_coding	114.711	133.404	0.859872	-0.220109	0.703267	0.770979	methylated-DNA--protein-cysteine methyltransferase
E0699_RS10640	-	1999964	2000089	+	126	protein_coding	23.2819	20.2997	1.14691	0.192598	0.815009	0.862887	hypothetical protein
E0699_RS10645	mtnA	2000123	2001184	-	1062	protein_coding	38.6196	44.109	0.875549	-0.196884	0.77625	0.830906	S-methyl-5-thioribose-1-phosphate isomerase
E0699_RS10650	-	2001192	2002385	-	1194	protein_coding	10.9016	29.4032	0.370763	-1.44602	0.139818	0.21585	S-methyl-5-thioribose kinase
E0699_RS10655	-	2002718	2003497	-	780	protein_coding	42.8353	59.0903	0.724914	-0.464587	0.475121	0.571551	carbon-nitrogen family hydrolase
E0699_RS10660	mtnE	2003592	2004788	+	1197	protein_coding	88.1408	81.424	1.08249	0.11124	0.850897	0.890235	methionine-glutamine aminotransferase
E0699_RS10665	mtnW	2005012	2006229	+	1218	protein_coding	50.2288	105.929	0.474172	-1.0743	0.078288	0.134988	2%2C3-diketo-5-methylthiopentyl-1-phosphate enolase
E0699_RS10670	mtnX	2006226	2006933	+	708	protein_coding	10.7915	22.4245	0.481234	-1.06152	0.265601	0.3649	2-hydroxy-3-keto-5-methylthiopentenyl-1-phosphate phosphatase
[truncated: 2,146 more rows]
